# Supplementary material for: Transcriptome Profiling of the Phaseolus vulgaris - Colletotrichum lindemuthianum Pathosystem
Source: PLoS One. 2016 Nov 9;11(11):e0165823. doi: 10.1371/journal.pone.0165823 (PMC5102369; doi:10.1371/journal.pone.0165823)
Supplement: S2 Table — (XLSX) [file pone.0165823.s002.xlsx]

## Sheet: DEG at 0 hpi
S2 Table. List of genes that were differentially expressed between resistant and susceptible near isogenic line at 0 hour post inoculation with Colletotrichum lindemuthiunum race 73
Gene ID	Log2 Fold Change in Expression (Positive is up-regulated in resistant while negative is up-regulated in susceptible NIL)	lfcSE	Stat	P-value	Adjusted P-value (FDR=0.05)	Annotation
Phvul.002G208900	2.13891	0.510048	4.19355	2.74626e-05	0.00361265	NA
Phvul.008G028500	-3.58421	0.419512	-8.54376	1.29923e-17	2.69184e-14	Tyrosine kinase
Phvul.007G276500	-2.78351	0.533204	-5.22035	1.78588e-07	6.2159e-05	NA
Phvul.008G005500	-2.01882	0.421933	-4.78469	1.71248e-06	0.000430065	LOB domain-containing protein 40
Phvul.002G239300	-3.09052	0.492829	-6.27098	3.58778e-10	2.3787e-07	Cathepsin propeptide inhibitor
Phvul.008G229400	-3.44706	0.494967	-6.96422	3.30227e-12	3.21971e-09	Peptidase inhibitor I9
Phvul.002G158700	-4.42821	0.485852	-9.11433	7.91579e-20	2.62408e-16	NA
Phvul.002G212100	-3.98953	0.528999	-7.54166	4.64039e-14	6.40954e-11	NA
Phvul.001G238400	-2.0018	0.545751	-3.66798	0.000244478	0.0174478	NA
Phvul.009G144100	-2.03883	0.359988	-5.66359	1.48235e-08	6.82499e-06	Aspartyl Proteases
Phvul.008G207900	-2.09122	0.345979	-6.04435	1.50011e-09	8.28809e-07	Alcohol dehydrogenase
Phvul.002G187100	-2.43904	0.328608	-7.42233	1.15081e-13	1.46729e-10	NA
(FDR=0.05 and absolute Log2 fold change in expression greater than 2; NA means there is no functional annotation on Phytozome 10.3)
