# Supplementary material for: Transcriptome Profiling of the Phaseolus vulgaris - Colletotrichum lindemuthianum Pathosystem
Source: PLoS One. 2016 Nov 9;11(11):e0165823. doi: 10.1371/journal.pone.0165823 (PMC5102369; doi:10.1371/journal.pone.0165823)
Supplement: S3 Table — (XLSX) [file pone.0165823.s003.xlsx]

## Sheet: DEG at 24 hpi
S3 Table. List of genes that were differentially expressed between resistant and susceptible near isogenic line at 24 hours post inoculation with Colletotrichum lindemuthiunum race 73
Gene ID	Log2 Fold Change in Expression (Positive is up-regulated in resistant while negative is up-regulated in susceptible NIL)	lfcSE	Stat	P-value	Adjusted P-value (FDR=0.05)	Annotation
Phvul.009G120500	5.88931	0.495063	11.8961	1.24044e-32	2.02539e-28	Glycosyl hydrolase family 10
Phvul.002G056600	4.77717	0.68652	6.95854	3.43826e-12	1.93586e-09	OXIDOREDUCTASE, 2OG-FE(II) OXYGENASE FAMILY PROTEIN
Phvul.006G136900	3.83186	0.63514	6.03309	1.60858e-09	4.37749e-07	CARBON CATABOLITE REPRESSOR PROTEIN 4-RELATED
Phvul.002G208900	3.66593	0.645343	5.68059	1.34229e-08	2.84636e-06	NA
Phvul.001G137800	2.76652	0.754593	3.66624	0.000246144	0.00858767	RNA-binding protein required for biogenesis of the ribosomal 60S subunit
Phvul.003G177200	2.766	0.402461	6.87272	6.299e-12	3.11667e-09	PEPTIDYL-PROLYL CIS-TRANS ISOMERASE
Phvul.009G226800	2.73264	0.550184	4.96677	6.80784e-07	7.99701e-05	Tubby C 2
Phvul.003G054200	2.70219	0.499721	5.40739	6.39489e-08	1.12275e-05	Gluconokinase
Phvul.006G077100	2.55503	0.336746	7.58743	3.26314e-14	3.33003e-11	WNK5 (ARABIDOPSIS WNK KINASE 5)
Phvul.006G187500	2.52703	0.733473	3.44529	0.000570442	0.0156373	ASPARAGINE SYNTHETASE
Phvul.006G156300	2.51183	0.399643	6.28518	3.27482e-10	1.12249e-07	Linoleate 13S-lipoxygenase
Phvul.008G202300	2.42193	0.549647	4.40634	1.05131e-05	0.000733387	Nuclear protein involved in cell morphogenesis and cell surface growth
Phvul.011G036800	2.35411	0.596483	3.94665	7.92508e-05	0.00356461	SAUR family protein
Phvul.006G065400	2.32874	0.710398	3.27808	0.00104515	0.0237017	FTSH HOMOLOG
Phvul.008G241900	2.30706	0.561097	4.1117	3.92757e-05	0.00206732	NA
Phvul.006G181400	2.26006	0.337253	6.70138	2.06456e-11	9.36392e-09	GUANYLATE BINDING PROTEIN
Phvul.011G084100	2.25042	0.46404	4.84961	1.23703e-06	0.000136475	NA
Phvul.008G103500	2.23595	0.579685	3.85717	0.000114707	0.00481476	ISOAMYL ACETATE-HYDROLYZING ESTERASE 1
Phvul.008G104900	2.22081	0.659647	3.36666	0.000760834	0.0190828	ZINC FINGER (C3HC4-TYPE RING FINGER) FAMILY PROTEIN
Phvul.006G164100	2.20054	0.316069	6.96222	3.34962e-12	1.93586e-09	NA
Phvul.002G307900	2.19443	0.409391	5.36024	8.31133e-08	1.30488e-05	NA
Phvul.008G259700	2.15121	0.596475	3.60654	0.000310308	0.0102293	SERINE/THREONINE-PROTEIN KINASE 24
Phvul.002G209000	2.12601	0.593697	3.58097	0.000342326	0.0110464	NA
Phvul.006G069600	2.12087	0.572267	3.70609	0.000210484	0.0076775	SERINE/THREONINE-PROTEIN KINASE 24
Phvul.004G073500	2.10714	0.407308	5.17333	2.29956e-07	3.24372e-05	NA
Phvul.001G197600	2.00748	0.647489	3.10041	0.00193251	0.035574	NA
Phvul.007G125500	-2.00592	0.459834	-4.36227	1.28723e-05	0.000872109	Potato inhibitor I family
Phvul.009G187800	-2.00791	0.524976	-3.82477	0.000130897	0.00535659	GLUTATHIONE S-TRANSFERASE
Phvul.006G113100	-2.00842	0.63383	-3.1687	0.0015312	0.0309807	DOMON domain
Phvul.004G112400	-2.01575	0.570199	-3.53517	0.000407519	0.0124373	Predicted short chain-type dehydrogenase
Phvul.001G157900	-2.02018	0.589858	-3.42486	0.000615107	0.0165461	NA
Phvul.007G169000	-2.0288	0.603871	-3.35966	0.000780388	0.0193724	NA
Phvul.009G211300	-2.03297	0.470632	-4.31967	1.56263e-05	0.000996665	NA
Phvul.004G160800	-2.03685	0.379002	-5.37425	7.6902e-08	1.23583e-05	SIGMA FACTOR SIGB REGULATION PROTEIN RSBQ
Phvul.009G256900	-2.04053	0.28439	-7.17511	7.22467e-13	5.61735e-10	NA
Phvul.006G145000	-2.04704	0.478499	-4.27804	1.88544e-05	0.0011402	UNCHARACTERIZED RING ZINC FINGER-CONTAINING PROTEIN
Phvul.009G252400	-2.04754	0.474925	-4.3113	1.62299e-05	0.00101542	Pathogenesis-related protein Bet v I family
Phvul.001G039100	-2.05023	0.441993	-4.6386	3.50769e-06	0.000312324	Spermine synthase
Phvul.007G110500	-2.05441	0.418549	-4.90842	9.18134e-07	0.000104106	FAE1/Type III polyketide synthase-like protein
Phvul.009G137500	-2.05661	0.466736	-4.40638	1.05114e-05	0.000733387	T-WRKY DNA -binding domain
Phvul.007G088200	-2.05762	0.381472	-5.39388	6.89505e-08	1.17273e-05	SUGAR TRANSPORTER
Phvul.008G171400	-2.06445	0.441092	-4.68031	2.86437e-06	0.000270344	NA
Phvul.005G155800	-2.06784	0.3655	-5.65756	1.53543e-08	3.21416e-06	NA
Phvul.002G196800	-2.07172	0.659082	-3.14335	0.00167028	0.0328188	T-WRKY DNA -binding domain
Phvul.003G228300	-2.07305	0.483553	-4.28711	1.81009e-05	0.00109871	Triose-phosphate Transporter family
Phvul.001G242400	-2.07564	0.476437	-4.35659	1.32104e-05	0.000887652	Cholesterol-capturing domain
Phvul.009G186400	-2.07609	0.705465	-2.94287	0.00325189	0.0491638	NA
Phvul.005G051400	-2.07848	0.585524	-3.54978	0.000385559	0.0120141	NA
Phvul.002G046800	-2.07851	0.453436	-4.5839	4.56376e-06	0.000382139	Predicted transporter (major facilitator superfamily)
Phvul.007G267700	-2.07859	0.528721	-3.93135	8.44709e-05	0.00373778	OS04G0686000 PROTEIN
Phvul.001G234800	-2.08229	0.414053	-5.02905	4.92921e-07	6.00628e-05	Tropinone reductase I.
Phvul.011G099500	-2.08546	0.45914	-4.54211	5.56952e-06	0.000452433	Protein of unknown function (DUF3049)
Phvul.003G177700	-2.09037	0.653658	-3.19796	0.00138402	0.0288981	NA
Phvul.001G194600	-2.09435	0.602461	-3.47633	0.000508328	0.0144097	SYNTAXIN, PLANT
Phvul.008G149600	-2.0945	0.374343	-5.59515	2.20428e-08	4.3892e-06	NA
Phvul.008G094900	-2.09508	0.444652	-4.71173	2.4562e-06	0.000243059	NA
Phvul.002G243500	-2.09875	0.479764	-4.37455	1.21681e-05	0.000834448	LATERAL SIGNALING TARGET PROTEIN 2
Phvul.003G269500	-2.09994	0.447389	-4.69378	2.68207e-06	0.000260672	Dirigent-like protein
Phvul.009G255300	-2.10481	0.362252	-5.81033	6.23487e-09	1.44303e-06	NA
Phvul.010G090000	-2.10522	0.689702	-3.05236	0.00227047	0.0389824	NA
Phvul.001G194700	-2.11079	0.582006	-3.62675	0.000287006	0.0096823	NA
Phvul.006G147900	-2.11191	0.499763	-4.22583	2.38059e-05	0.00136083	Phytepsin
Phvul.009G105300	-2.11235	0.30972	-6.8202	9.09134e-12	4.36598e-09	NA
Phvul.008G030300	-2.11657	0.334686	-6.32405	2.54795e-10	9.4552e-08	NA
Phvul.011G048800	-2.1327	0.501833	-4.24983	2.13934e-05	0.00125201	NA
Phvul.009G140700	-2.13459	0.458953	-4.651	3.30327e-06	0.00030301	Peroxidase
Phvul.006G090200	-2.13597	0.448739	-4.75994	1.93652e-06	0.000201398	respiratory burst oxidase
Phvul.003G205100	-2.13733	0.41562	-5.1425	2.71104e-07	3.65833e-05	NA
Phvul.007G104800	-2.13929	0.335014	-6.38569	1.70625e-10	6.63324e-08	Cytochrome P450 CYP2 subfamily
Phvul.005G010000	-2.14576	0.469317	-4.5721	4.82871e-06	0.000400219	NAD DEPENDENT EPIMERASE/DEHYDRATASE // SUBFAMILY NOT NAMED
Phvul.006G003300	-2.14936	0.405327	-5.30278	1.14053e-07	1.72431e-05	ZINC/IRON TRANSPORTER, PLANT AND YEAST
Phvul.010G143600	-2.15779	0.281221	-7.67294	1.68101e-14	1.82983e-11	LATERAL SIGNALING TARGET PROTEIN 2
Phvul.006G177400	-2.16137	0.581976	-3.71385	0.000204131	0.00756148	LATERAL SIGNALING TARGET PROTEIN 2
Phvul.003G208000	-2.16152	0.359413	-6.01401	1.80986e-09	4.84449e-07	LATERAL SIGNALING TARGET PROTEIN 2
Phvul.002G046900	-2.16878	0.636539	-3.40714	0.000656469	0.0171979	NA
Phvul.009G245400	-2.17331	0.62255	-3.49098	0.000481248	0.0138942	EamA-like transporter family // Triose-phosphate Transporter family
Phvul.004G111900	-2.17554	0.346708	-6.27486	3.49955e-10	1.14281e-07	ARSENITE TRANSPORT PROTEIN
Phvul.010G062500	-2.18654	0.564379	-3.87424	0.000106958	0.00453848	T-WRKY DNA -binding domain
Phvul.010G135700	-2.19038	0.586201	-3.73657	0.000186545	0.00698603	Linoleate 13S-lipoxygenase
Phvul.006G107300	-2.20712	0.409751	-5.38649	7.18467e-08	1.2094e-05	LATERAL SIGNALING TARGET PROTEIN 2
Phvul.008G008200	-2.20789	0.283149	-7.79763	6.30804e-15	7.9229e-12	Protease inhibitor/seed storage/LTP family
Phvul.002G158700	-2.21517	0.56544	-3.91761	8.94315e-05	0.00390438	PLAC8 family
Phvul.001G127600	-2.23094	0.546284	-4.08384	4.42976e-05	0.00226028	NA
Phvul.011G183500	-2.23243	0.413509	-5.39874	6.71097e-08	1.16571e-05	Pathogenesis-related protein Bet v I family
Phvul.005G054200	-2.24211	0.635484	-3.52818	0.000418423	0.0126519	GLUTATHIONE S-TRANSFERASE, GST, SUPERFAMILY, GST DOMAIN CONTAINING // SUBFAMILY
Phvul.008G078400	-2.24399	0.339517	-6.60937	3.85961e-11	1.61589e-08	Late embryogenesis abundant protein
Phvul.003G202900	-2.24497	0.357494	-6.27976	3.39102e-10	1.12997e-07	Quinolinate synthase
Phvul.005G121600	-2.25049	0.420507	-5.35184	8.70649e-08	1.32859e-05	NA
Phvul.003G070700	-2.25139	0.47139	-4.77607	1.78758e-06	0.0001871	THIOREDOXIN
Phvul.011G092500	-2.25198	0.50879	-4.42615	9.59304e-06	0.000683996	MALE STERILITY PROTEIN 2-RELATED
Phvul.001G058400	-2.25706	0.674589	-3.34584	0.000820352	0.0199326	NA
Phvul.001G130600	-2.25838	0.74954	-3.01301	0.00258667	0.0420251	ATP-BINDING CASSETTE TRANSPORTER PLANT
Phvul.008G057900	-2.25982	0.358304	-6.307	2.84491e-10	1.03226e-07	Late embryogenesis abundant protein
Phvul.008G029900	-2.26262	0.464118	-4.8751	1.08751e-06	0.000121622	Late embryogenesis abundant protein
Phvul.006G207900	-2.26684	0.60052	-3.7748	0.000160139	0.0062108	COPPER TRANSPORT PROTEIN ATOX1-RELATED // SUBFAMILY NOT NAMED
Phvul.008G076300	-2.27228	0.417473	-5.44295	5.24067e-08	9.30104e-06	4,4-dimethyl-9beta,19-cyclopropylsterol-4alpha-methyl oxidase
Phvul.010G117500	-2.2752	0.435224	-5.22766	1.71673e-07	2.5253e-05	4,4-dimethyl-9beta,19-cyclopropylsterol-4alpha-methyl oxidase
Phvul.003G281200	-2.28057	0.581146	-3.92426	8.69972e-05	0.00382882	STRICTOSIDINE SYNTHASE
Phvul.009G227800	-2.28201	0.566102	-4.0311	5.55166e-05	0.0027059	Cupin
Phvul.006G116900	-2.28544	0.335451	-6.81304	9.55562e-12	4.45783e-09	NA
Phvul.008G012200	-2.29426	0.453371	-5.06043	4.18304e-07	5.2539e-05	Domain of unknown function (DUF588)
Phvul.005G027000	-2.29518	0.357255	-6.42449	1.32316e-10	5.2694e-08	NA
Phvul.001G254900	-2.29887	0.37874	-6.06979	1.28078e-09	3.54853e-07	NA
Phvul.008G022200	-2.30217	0.678716	-3.39194	0.000693987	0.0177608	S-adenosyl-l-methionine decarboxylase leader peptide
Phvul.009G222100	-2.31704	0.5054	-4.58457	4.54921e-06	0.000382139	NA
Phvul.008G048500	-2.32185	0.517306	-4.48836	7.17748e-06	0.000558066	NA
Phvul.009G143800	-2.32908	0.52278	-4.45517	8.38257e-06	0.000616534	solute carrier family 25 (mitochondrial dicarboxylate transporter), member 10
Phvul.011G112500	-2.3374	0.700134	-3.3385	0.000842306	0.0203149	SECRETORY CARRIER-ASSOCIATED MEMBRANE PROTEIN (SCAMP)
Phvul.006G122400	-2.33877	0.683395	-3.42228	0.000620975	0.0165675	NA
Phvul.011G128200	-2.34072	0.3288	-7.119	1.08715e-12	8.06861e-10	Peroxidase.
Phvul.003G233400	-2.34275	0.401047	-5.84159	5.17045e-09	1.26005e-06	Phytosulfokine precursor protein (PSK)
Phvul.007G202800	-2.34301	0.450817	-5.19726	2.02249e-07	2.92241e-05	Protein of unknown function, DUF538
Phvul.002G004000	-2.35056	0.69995	-3.35819	0.000784558	0.019439	C2 domain
Phvul.002G144500	-2.35068	0.509215	-4.61628	3.90685e-06	0.000342962	NA
Phvul.009G259000	-2.3525	0.5243	-4.48693	7.22557e-06	0.000559143	Quercetin 3-O-methyltransferase
Phvul.005G144500	-2.3708	0.491136	-4.82718	1.38478e-06	0.000151749	Pollen allergen // Rare lipoprotein A (RlpA)-like double-psi beta-barrel
Phvul.008G215600	-2.3711	0.423007	-5.60535	2.0783e-08	4.18945e-06	LATERAL SIGNALING TARGET PROTEIN 2
Phvul.006G116600	-2.37139	0.338066	-7.01459	2.30625e-12	1.4425e-09	NA
Phvul.008G081200	-2.3747	0.555565	-4.27438	1.91673e-05	0.0011506	Cellulase (glycosyl hydrolase family 5)
Phvul.005G112800	-2.40484	0.338551	-7.10333	1.21788e-12	8.64589e-10	Salt stress response/antifungal
Phvul.003G124000	-2.41009	0.384735	-6.2643	3.74515e-10	1.19903e-07	T-WRKY DNA -binding domain
Phvul.005G099700	-2.41099	0.471622	-5.11214	3.18538e-07	4.19442e-05	GLUTAREDOXIN
Phvul.006G169100	-2.41688	0.27196	-8.8869	6.28393e-19	2.05208e-15	NA
Phvul.001G092000	-2.42345	0.499218	-4.85448	1.20701e-06	0.000134068	NA
Phvul.010G047900	-2.4239	0.476268	-5.08936	3.59271e-07	4.65569e-05	NA
Phvul.008G268600	-2.42532	0.683983	-3.54588	0.000391309	0.0121346	NA
Phvul.010G069500	-2.43298	0.39624	-6.14017	8.24321e-10	2.3956e-07	Protease inhibitor/seed storage/LTP family
Phvul.006G117000	-2.44814	0.525984	-4.6544	3.24924e-06	0.000301441	NA
Phvul.001G262400	-2.44948	0.4146	-5.90806	3.46158e-09	8.97155e-07	Protease inhibitor/seed storage/LTP family
Phvul.010G066400	-2.45094	0.339778	-7.21336	5.45896e-13	4.97274e-10	Protease inhibitor/seed storage/LTP family
Phvul.005G057200	-2.46923	0.546147	-4.52119	6.14935e-06	0.000489788	NA
Phvul.002G068200	-2.46973	0.29963	-8.24259	1.68516e-16	2.50138e-13	THIOREDOXIN // SUBFAMILY NOT NAMED
Phvul.009G247200	-2.47807	0.462725	-5.35538	8.53783e-08	1.31515e-05	NA
Phvul.009G212600	-2.49026	0.517862	-4.80873	1.51892e-06	0.000163164	NA
Phvul.003G282100	-2.49566	0.744096	-3.35395	0.000796655	0.0195548	Protease inhibitor/seed storage/LTP family
Phvul.008G086900	-2.49896	0.563994	-4.43083	9.38716e-06	0.000675214	Peroxidase
Phvul.011G209600	-2.49921	0.463239	-5.39508	6.84929e-08	1.17273e-05	NA
Phvul.011G026700	-2.50054	0.394992	-6.3306	2.4421e-10	9.27318e-08	Pollen proteins Ole e I like
Phvul.006G009900	-2.5326	0.55589	-4.55594	5.21521e-06	0.000430071	Protease inhibitor/seed storage/LTP family
Phvul.011G102400	-2.60707	0.367656	-7.09106	1.33085e-12	9.0542e-10	NA
Phvul.001G234700	-2.60733	0.454526	-5.73638	9.67228e-09	2.16341e-06	NA
Phvul.002G141200	-2.62112	0.497454	-5.26907	1.37115e-07	2.03528e-05	NA
Phvul.011G095400	-2.62946	0.396645	-6.62924	3.37416e-11	1.44982e-08	Pollen proteins Ole e I like
Phvul.008G086700	-2.63921	0.455596	-5.79288	6.91889e-09	1.56905e-06	NA
Phvul.011G083700	-2.64579	0.477841	-5.53696	3.0776e-08	5.84314e-06	NA
Phvul.007G207800	-2.67971	0.498104	-5.37982	7.45616e-08	1.21779e-05	NA
Phvul.005G054100	-2.7331	0.668785	-4.08667	4.37613e-05	0.00225405	GLUTATHIONE S-TRANSFERASE, GST, SUPERFAMILY, GST DOMAIN CONTAINING // SUBFAMILY
Phvul.008G026300	-2.73449	0.481201	-5.68263	1.32638e-08	2.84636e-06	Pollen proteins Ole e I like
Phvul.005G164800	-2.74368	0.298874	-9.18006	4.30833e-20	1.75866e-16	LATERAL SIGNALING TARGET PROTEIN 2
Phvul.005G140100	-2.77795	0.564319	-4.92266	8.53776e-07	9.94474e-05	FAE1/Type III polyketide synthase-like protein
Phvul.L005200	-2.77985	0.536486	-5.18159	2.20002e-07	3.15105e-05	Glycerol-3-phosphate 1-O-acyltransferase. // 1-acylglycerol-3-phosphate O-acyltransferase.
Phvul.002G019300	-2.7954	0.38901	-7.18592	6.67547e-13	5.44985e-10	CALMODULIN-RELATED
Phvul.008G200600	-2.80247	0.54443	-5.14753	2.63934e-07	3.59127e-05	NA
Phvul.005G036100	-2.80686	0.564445	-4.97278	6.60005e-07	7.92394e-05	NA
Phvul.003G112800	-2.80786	0.389687	-7.20542	5.7865e-13	4.97274e-10	NA
Phvul.007G125000	-2.81713	0.477166	-5.90388	3.55051e-09	9.05823e-07	NA
Phvul.006G162700	-2.84511	0.405479	-7.01666	2.2723e-12	1.4425e-09	GLUTAREDOXIN
Phvul.003G268600	-2.89579	0.526399	-5.50113	3.77354e-08	6.77082e-06	CLASS I CHITINASE
Phvul.007G098200	-2.91449	0.523197	-5.57053	2.53962e-08	4.93654e-06	NA
Phvul.006G046300	-2.9211	0.542951	-5.38005	7.44644e-08	1.21779e-05	NA
Phvul.001G021500	-2.93359	0.474562	-6.18167	6.34281e-10	1.88301e-07	NA
Phvul.003G112900	-2.93422	0.361131	-8.12509	4.47049e-16	6.08285e-13	NA
Phvul.002G168700	-3.00714	0.435558	-6.90411	5.05195e-12	2.57776e-09	NA
Phvul.006G117100	-3.06342	0.461096	-6.64378	3.05748e-11	1.34926e-08	NA
Phvul.003G102000	-3.07054	0.59743	-5.13958	2.75347e-07	3.68513e-05	GLUTAREDOXIN
Phvul.010G102000	-3.09483	0.448124	-6.90618	4.97886e-12	2.57776e-09	Transferase family
Phvul.010G099900	-3.11726	0.495108	-6.29614	3.05159e-10	1.08318e-07	Cytochrome P450 CYP4/CYP19/CYP26 subfamilies
Phvul.002G141100	-3.16582	0.572721	-5.52769	3.24478e-08	6.08974e-06	NA
Phvul.001G021600	-3.18986	0.366269	-8.70906	3.06403e-18	8.33824e-15	NA
Phvul.002G195800	-3.20629	0.377982	-8.48266	2.201e-17	3.9931e-14	NA
Phvul.008G112700	-3.21148	0.338967	-9.47432	2.68511e-21	1.46141e-17	Alpha crystallins
Phvul.002G086900	-3.23055	0.680935	-4.74429	2.09243e-06	0.000213532	Plastocyanin-like domain
Phvul.003G112700	-3.3266	0.395476	-8.41164	4.04304e-17	6.60148e-14	NA
Phvul.009G251100	-3.34697	0.551431	-6.06961	1.28223e-09	3.54853e-07	NA
Phvul.002G260000	-3.34781	0.430755	-7.77196	7.72811e-15	9.01318e-12	NA
Phvul.001G120400	-3.40181	0.54698	-6.21927	4.99477e-10	1.51027e-07	NA
Phvul.001G203500	-3.46709	0.734656	-4.71934	2.36612e-06	0.000235573	GLUTAREDOXIN
Phvul.006G145300	-3.48134	0.599102	-5.81093	6.21251e-09	1.44303e-06	Diphosphate--fructose-6-phosphate 1-phosphotransferase
Phvul.002G057500	-3.59312	0.498552	-7.20711	5.7153e-13	4.97274e-10	NA
Phvul.007G276700	-3.62662	0.422651	-8.58066	9.43303e-18	1.92528e-14	Hemopexin
Phvul.008G087000	-3.9563	0.408993	-9.67327	3.91677e-22	3.19765e-18	Protease inhibitor/seed storage/LTP family
Phvul.006G173200	-4.24544	0.730805	-5.80926	6.27481e-09	1.44303e-06	NA
Phvul.009G008100	-4.58465	0.534289	-8.58085	9.41753e-18	1.92528e-14	CYSTEINE PROTEASE
Phvul.002G084500	-4.86358	0.700897	-6.93908	3.94657e-12	2.14798e-09	Ribonuclease T(2).
(FDR=0.05 and absolute Log2 fold change in expression greater than 2; NA means there is no functional annotation on Phytozome 10.3)
