# Supplementary material for: Transcriptome Profiling of the Phaseolus vulgaris - Colletotrichum lindemuthianum Pathosystem
Source: PLoS One. 2016 Nov 9;11(11):e0165823. doi: 10.1371/journal.pone.0165823 (PMC5102369; doi:10.1371/journal.pone.0165823)
Supplement: S4 Table — (XLSX) [file pone.0165823.s004.xlsx]

## Sheet: DEG at 72 hpi
S4 Table. List of genes that were differentially expressed between resistant and susceptible near isogenic line at 72 hours post inoculation with Colletotrichum lindemuthiunum race 73
Gene ID	Log2 Fold Change in Expression (Positive is up-regulated in resistant while negative is up-regulated in susceptible NIL)	lfcSE	Stat	P-value	Adjusted P-value (FDR=0.05)	Annotation
Phvul.002G209500	10.583	0.599019	17.6671	7.51032e-70	1.42636e-65	Pathogenesis-related protein Bet v I family
Phvul.002G209400	7.88452	0.663463	11.8839	1.43535e-32	5.45204e-29	Pathogenesis-related protein Bet v I family
Phvul.002G208900	5.23363	0.654016	8.00229	1.22122e-15	3.68149e-13	NA
Phvul.001G001800	5.09123	0.749691	6.7911	1.11282e-11	1.61333e-09	NA
Phvul.009G011900	4.2394	0.490169	8.64885	5.20232e-18	2.82293e-15	photosystem II P680 reaction center D1 protein
Phvul.003G090200	3.98977	0.433686	9.19968	3.59006e-20	4.01073e-17	NA
Phvul.008G097400	3.95455	0.588576	6.71885	1.83167e-11	2.48479e-09	NA
Phvul.011G043800	3.88734	0.459938	8.45187	2.86675e-17	1.26617e-14	NA
Phvul.003G142600	3.87693	0.586183	6.61387	3.74412e-11	4.74055e-09	NA
Phvul.005G154200	3.80631	0.518704	7.33813	2.16599e-13	4.15521e-11	NA
Phvul.011G157400	3.79234	0.490203	7.73625	1.02391e-14	2.43076e-12	NA
Phvul.010G068400	3.75744	0.528787	7.10577	1.19651e-12	2.08449e-10	NA
Phvul.009G254400	3.74322	0.674205	5.55205	2.82335e-08	1.46506e-06	CHITINASE
Phvul.003G090100	3.72588	0.46258	8.05456	7.97656e-16	2.48625e-13	NA
Phvul.002G090600	3.72209	0.472956	7.86985	3.55054e-15	9.49744e-13	NA
Phvul.011G120900	3.66408	0.484074	7.56926	3.75353e-14	7.92079e-12	NA
Phvul.007G036400	3.62032	0.394545	9.17595	4.47616e-20	4.47428e-17	NA
Phvul.003G177200	3.53449	0.448123	7.88731	3.08773e-15	8.39728e-13	PEPTIDYL-PROLYL CIS-TRANS ISOMERASE
Phvul.002G055500	3.51856	0.486861	7.22703	4.93678e-13	9.10284e-11	NA
Phvul.003G067400	3.49912	0.54404	6.43173	1.26161e-10	1.43476e-08	NA
Phvul.005G005300	3.46584	0.769363	4.50482	6.64282e-06	0.000149302	NA
Phvul.002G028400	3.38409	0.420153	8.05442	7.98552e-16	2.48625e-13	NA
Phvul.003G041600	3.37949	0.474216	7.12648	1.02967e-12	1.86242e-10	NA
Phvul.003G113100	3.37588	0.434244	7.77415	7.59534e-15	1.89804e-12	NA
Phvul.002G203800	3.34754	0.424437	7.88701	3.09504e-15	8.39728e-13	NA
Phvul.008G141300	3.34689	0.434249	7.70731	1.28502e-14	2.87118e-12	NA
Phvul.008G179700	3.34314	0.488107	6.84919	7.42699e-12	1.13753e-09	NA
Phvul.002G055400	3.34249	0.495205	6.74971	1.48142e-11	2.03878e-09	NA
Phvul.009G224400	3.342	0.425192	7.85998	3.84186e-15	1.0134e-12	photosystem II P680 reaction center D1 protein
Phvul.008G192300	3.29535	0.636697	5.17569	2.27073e-07	8.92871e-06	Thaumatin family
Phvul.006G154100	3.24038	0.441761	7.33515	2.21478e-13	4.19755e-11	NA
Phvul.006G011900	3.19328	0.735203	4.34341	1.40289e-05	0.000273045	NA
Phvul.006G146300	3.15421	0.411532	7.66455	1.79461e-14	3.96316e-12	RbcX protein
Phvul.007G185100	3.1072	0.432065	7.19151	6.40786e-13	1.17017e-10	cysteine synthase A
Phvul.008G246600	3.08066	0.829754	3.71274	0.000205026	0.00242739	NA
Phvul.006G062900	3.05608	0.758281	4.03028	5.57107e-05	0.000838406	transcription initiation factor TFIID TATA-box-binding protein
Phvul.010G138600	3.05393	0.402487	7.58765	3.25749e-14	7.03025e-12	NA
Phvul.002G096300	3.05187	0.667217	4.57403	4.78429e-06	0.00011415	NA
Phvul.001G037800	3.03191	0.392387	7.72685	1.10239e-14	2.58476e-12	NA
Phvul.011G121200	3.01993	0.477317	6.32688	2.50174e-10	2.6228e-08	NA
Phvul.002G203700	3.00786	0.449413	6.69285	2.18862e-11	2.9272e-09	NA
Phvul.010G003500	2.98383	0.577839	5.16377	2.42024e-07	9.45784e-06	NA
Phvul.004G040500	2.92545	0.429417	6.81261	9.58431e-12	1.42207e-09	Plant mobile domain
Phvul.008G058500	2.91861	0.3191	9.14639	5.88693e-20	5.59023e-17	COPPER TRANSPORT PROTEIN ATOX1-RELATED // SUBFAMILY NOT NAMED
Phvul.008G021300	2.90457	0.298591	9.72758	2.29998e-22	3.64011e-19	NA
Phvul.001G243700	2.89343	0.505656	5.72214	1.05193e-08	6.55023e-07	LEUCINE-RICH REPEAT RECEPTOR-LIKE PROTEIN KINASE
Phvul.003G053900	2.86026	0.657141	4.35259	1.34539e-05	0.000263963	Gluconokinase.
Phvul.007G166000	2.82658	0.446809	6.32616	2.51342e-10	2.6228e-08	NA
Phvul.007G025500	2.81445	0.343805	8.18618	2.6964e-16	1.00412e-13	bZIP Transcription factor
Phvul.006G151400	2.79269	0.514771	5.42512	5.79171e-08	2.69598e-06	GLYCOSYL HYDROLASE
Phvul.006G069600	2.78684	0.593587	4.69491	2.66722e-06	6.96673e-05	SERINE/THREONINE-PROTEIN KINASE 24
Phvul.003G293400	2.77667	0.313433	8.85888	8.08209e-19	5.48197e-16	NA
Phvul.005G088300	2.75272	0.522747	5.26587	1.39529e-07	5.90187e-06	NA
Phvul.006G034900	2.74616	0.473994	5.79365	6.88722e-09	4.64391e-07	RUBISCO SUBUNIT BINDING-PROTEIN BETA SUBUNIT, RUBB
Phvul.002G235700	2.7235	0.66255	4.11063	3.94578e-05	0.000634354	Kelch motif
Phvul.008G231500	2.71863	0.652843	4.16429	3.12319e-05	0.000523989	Domain of unknown function (DUF296)
Phvul.006G032500	2.7117	0.633169	4.28274	1.84607e-05	0.000343058	NA
Phvul.009G049600	2.70334	0.431983	6.25798	3.90007e-10	3.83783e-08	homeobox-leucine zipper protein
Phvul.004G116400	2.68184	0.428508	6.25856	3.88553e-10	3.83783e-08	COPPER TRANSPORT PROTEIN ATOX1-RELATED // SUBFAMILY NOT NAMED
Phvul.003G003400	2.67617	0.312382	8.56698	1.06238e-17	5.45318e-15	Predicted transporter (major facilitator superfamily)
Phvul.002G059100	2.67517	0.604121	4.4282	9.50223e-06	0.000199458	NA
Phvul.007G137600	2.64239	0.70908	3.7265	0.000194154	0.00232496	RING FINGER DOMAIN-CONTAINING
Phvul.003G000500	2.63591	0.291534	9.04154	1.54479e-19	1.22244e-16	NA
Phvul.002G313700	2.63486	0.492627	5.34859	8.8643e-08	3.93343e-06	NA
Phvul.001G216100	2.61865	0.283334	9.24229	2.41285e-20	3.05499e-17	Reductases with broad range of substrate specificities
Phvul.011G075000	2.61784	0.446184	5.86719	4.43248e-09	3.1887e-07	FLA (FASCICLIN-LIKE ARABINOGALACTAN PROTEIN)
Phvul.006G088600	2.59824	0.582694	4.45902	8.23355e-06	0.000177638	EPOXIDE HYDROLASE-RELATED
Phvul.007G017100	2.58948	0.291675	8.87796	6.80974e-19	4.79002e-16	MONOXYGENASE
Phvul.007G056000	2.55682	0.512465	4.98927	6.0609e-07	2.03372e-05	Haloacid dehalogenase-like hydrolase
Phvul.008G116500	2.54747	0.474723	5.36622	8.04052e-08	3.60154e-06	Tropinone reductase I
Phvul.001G018200	2.54612	0.558363	4.55998	5.1159e-06	0.000120847	NA
Phvul.006G157000	2.53726	0.621893	4.0799	4.50553e-05	0.000707925	F-BOX FAMILY PROTEIN
Phvul.002G306400	2.52226	0.799348	3.15539	0.00160282	0.0119235	Inositol oxygenase
Phvul.007G173000	2.52053	0.723666	3.483	0.000495827	0.00485203	Transcriptional repressor, ovate
Phvul.008G282200	2.52046	0.638008	3.95051	7.79835e-05	0.00110445	COPPER TRANSPORT PROTEIN ATOX1-RELATED // UNCHARACTERIZED
Phvul.003G137400	2.50922	0.518652	4.83797	1.31169e-06	3.88638e-05	NA
Phvul.003G202600	2.50416	0.47899	5.22801	1.71347e-07	6.96834e-06	NA
Phvul.008G197300	2.5019	0.427259	5.8557	4.75019e-09	3.36626e-07	NA
Phvul.004G037200	2.48291	0.482443	5.14654	2.65338e-07	1.02425e-05	Protein of unknown function (DUF3571)
Phvul.009G178700	2.47559	0.811	3.05251	0.00226934	0.0154875	NA
Phvul.007G273200	2.47476	0.404384	6.11984	9.36688e-10	8.31289e-08	MFS transporter, PHS family, inorganic phosphate transporter
Phvul.011G121700	2.47414	0.532759	4.64402	3.41698e-06	8.61823e-05	NA
Phvul.010G074800	2.46996	0.484904	5.09372	3.51107e-07	1.28482e-05	NA
Phvul.004G041900	2.46962	0.454765	5.43053	5.61859e-08	2.62515e-06	NA
Phvul.008G227600	2.4635	0.287375	8.57241	1.01337e-17	5.34611e-15	AMINO ACID TRANSPORTER
Phvul.008G167800	2.4597	0.592379	4.15224	3.29239e-05	0.000546106	O-METHYLTRANSFERASE // SUBFAMILY NOT NAMED
Phvul.005G108300	2.44218	0.658123	3.71082	0.000206588	0.00243848	Wound-induced protein
Phvul.009G183500	2.43944	0.533869	4.56937	4.89204e-06	0.000116428	ATPASE INHIBITOR/5-FORMYLTETRAHYDROFOLATE CYCLO-LIGASE
Phvul.006G150600	2.43411	0.430918	5.64865	1.61711e-08	9.44539e-07	HEAT-SHOCK PROTEIN 17
Phvul.005G174000	2.42299	0.629887	3.8467	0.00011972	0.00155948	TLC ATP/ADP transporter
Phvul.009G245900	2.42197	0.459632	5.26936	1.36899e-07	5.82957e-06	NA
Phvul.006G097000	2.41988	0.512034	4.72603	2.28955e-06	6.13303e-05	superoxide dismutase, Cu-Zn family
Phvul.008G069200	2.41968	0.393106	6.15528	7.49448e-10	6.77786e-08	NA
Phvul.002G119700	2.41657	0.650542	3.71469	0.00020345	0.00241193	SUBTILISIN-LIKE PROTEASE (PLANT)
Phvul.006G089300	2.41425	0.407638	5.92254	3.17003e-09	2.35177e-07	Heparan-alpha-glucosaminide N-acetyltransferase.
Phvul.011G121100	2.41371	0.58662	4.11461	3.87835e-05	0.000626873	NA
Phvul.003G095100	2.4078	0.326062	7.38448	1.53052e-13	3.02788e-11	ENDO-1,3-1,4-BETA-D-GLUCANASE
Phvul.005G088400	2.40686	0.432174	5.56921	2.559e-08	1.35378e-06	NADH:ubiquinone reductase (H(+)-translocating). // NADH dehydrogenase.
Phvul.011G213000	2.40178	0.439302	5.46727	4.57023e-08	2.23131e-06	NA
Phvul.008G022000	2.39825	0.621442	3.85916	0.000113777	0.00149333	Proline dehydrogenase
Phvul.011G193400	2.39788	0.450105	5.32738	9.96376e-08	4.35015e-06	Domain of unknown function (DUF3403
Phvul.009G226800	2.39761	0.614142	3.904	9.46174e-05	0.00129664	Tubby C 2
Phvul.007G257500	2.38783	0.609986	3.91457	9.05661e-05	0.0012464	Cytochrome P450 CYP2 subfamily
Phvul.010G031400	2.38439	0.5963	3.99864	6.37068e-05	0.000940108	F-type H+-transporting ATPase subunit epsilon
Phvul.009G142500	2.38436	0.55281	4.31316	1.60935e-05	0.000307183	NA
Phvul.008G241900	2.37778	0.662415	3.58957	0.000331225	0.00353406	NA
Phvul.011G174700	2.37358	0.576705	4.11576	3.85908e-05	0.000624823	Auxin responsive protein
Phvul.009G234800	2.36883	0.307178	7.71157	1.24276e-14	2.80983e-12	NA
Phvul.011G036700	2.36274	0.456273	5.17834	2.23873e-07	8.82117e-06	SAUR family protein
Phvul.006G048800	2.35772	0.437557	5.38838	7.10957e-08	3.22255e-06	MULTIPLE INOSITOL POLYPHOSPHATE PHOSPHATASE-RELATED
Phvul.003G068900	2.35425	0.303286	7.76249	8.32756e-15	2.02765e-12	ZINC FINGER CCHC DOMAIN CONTAINING PROTEIN // SUBFAMILY NOT NAMED
Phvul.006G054200	2.35341	0.479601	4.90701	9.24735e-07	2.91737e-05	Cytochrome P450 CYP2 subfamily
Phvul.006G045500	2.35321	0.31493	7.47217	7.88806e-14	1.61086e-11	NA
Phvul.008G225600	2.35222	0.661154	3.55776	0.000374037	0.00387969	BINDING
Phvul.011G194100	2.3339	0.392266	5.9498	2.68478e-09	2.07274e-07	LEUCINE-RICH REPEAT RECEPTOR-LIKE PROTEIN KINASE
Phvul.007G016700	2.33381	0.407048	5.73351	9.83756e-09	6.18142e-07	MONOXYGENASE
Phvul.007G163200	2.33326	0.338537	6.89218	5.49422e-12	8.69552e-10	NA
Phvul.011G036800	2.33213	0.555794	4.19603	2.71633e-05	0.00046771	SAUR family protein
Phvul.001G066100	2.32199	0.478547	4.85216	1.22125e-06	3.65836e-05	photosystem II CP47 chlorophyll apoprotein
Phvul.003G068200	2.31968	0.547231	4.23895	2.24568e-05	0.000402553	NA
Phvul.011G015800	2.30036	0.493291	4.66329	3.11192e-06	7.94376e-05	PEROXISOMAL BIOGENESIS FACTOR 11
Phvul.005G088500	2.29865	0.544654	4.22038	2.43892e-05	0.0004277	NA
Phvul.009G106400	2.29639	0.757632	3.03101	0.00243733	0.0163107	ATP-DEPENDENT PROTEASE (CEREBLON)
Phvul.008G084600	2.2909	0.509527	4.49613	6.92011e-06	0.00015462	SERINE/THREONINE-PROTEIN KINASE PTK1,2/STK1,2
Phvul.003G259600	2.28959	0.494781	4.62748	3.70137e-06	9.16511e-05	NA
Phvul.009G143000	2.28934	0.252232	9.07632	1.12306e-19	9.27355e-17	OS05G0478000 PROTEIN
Phvul.005G021300	2.2637	0.524939	4.31232	1.6155e-05	0.000308047	NA
Phvul.003G179900	2.26234	0.360472	6.27605	3.4728e-10	3.52703e-08	NA
Phvul.002G241200	2.2607	0.330391	6.8425	7.78244e-12	1.16639e-09	NA
Phvul.004G031000	2.25671	0.653964	3.45081	0.000558899	0.00530996	pathogen-inducible salicylic acid glucosyltransferase [EC:2.4.1.-]
Phvul.002G035300	2.25507	0.173071	13.0298	8.28644e-39	7.86881e-35	Protein of unknown function (DUF506)
Phvul.001G143700	2.25045	0.316561	7.10907	1.1683e-12	2.05447e-10	THIOREDOXIN // SUBFAMILY NOT NAMED
Phvul.003G090400	2.24661	0.47294	4.75029	2.03121e-06	5.58273e-05	ribosomal RNA assembly protein
Phvul.007G006300	2.24622	0.349184	6.43277	1.253e-10	1.43356e-08	F-BOX/LRR PROTEIN-RELATED
Phvul.001G094700	2.2426	0.33733	6.6481	2.96907e-11	3.88887e-09	CHLORIDE CHANNEL CLC, PLANT
Phvul.007G058800	2.23135	0.425125	5.24868	1.53192e-07	6.39433e-06	Serine carboxypeptidase S28
Phvul.007G022100	2.21205	0.598669	3.69494	0.000219935	0.00256101	EPIDIDYMAL MEMBRANE PROTEIN E9-RELATED
Phvul.003G230100	2.21168	0.406187	5.44499	5.18089e-08	2.46605e-06	LSD1 zinc finger
Phvul.001G175400	2.20521	0.457472	4.82042	1.43258e-06	4.17936e-05	NA
Phvul.001G112100	2.20397	0.61549	3.58084	0.000342491	0.00361582	NA
Phvul.011G143800	2.20302	0.584035	3.77207	0.0001619	0.00200117	photosystem II P680 reaction center D2 protein
Phvul.009G188400	2.19508	0.467894	4.6914	2.71337e-06	7.04956e-05	CYTOCHROME B
Phvul.004G136900	2.19285	0.386775	5.66957	1.43155e-08	8.49628e-07	NA
Phvul.002G044300	2.18908	0.240777	9.09173	9.74767e-20	8.81561e-17	Protein of unknown function (DUF581)
Phvul.009G117400	2.18802	0.379489	5.7657	8.13213e-09	5.34413e-07	NA
Phvul.002G152200	2.18771	0.276677	7.90707	2.63525e-15	7.58313e-13	aminotransferase
Phvul.008G116100	2.18676	0.465883	4.6938	2.68176e-06	6.97699e-05	Tropinone reductase I
Phvul.007G060300	2.18313	0.439388	4.96856	6.74523e-07	2.21636e-05	Homocysteine S-methyltransferase
Phvul.009G066400	2.18256	0.66736	3.27044	0.0010738	0.0088038	Transferase family
Phvul.005G082800	2.18029	0.585644	3.7229	0.000196946	0.00234949	beta-glucosidase
Phvul.010G112600	2.17656	0.6498	3.34958	0.000809336	0.00703216	Lipase (class 3)
Phvul.011G017100	2.1731	0.511747	4.24644	2.17193e-05	0.00039285	Tocopherol O-methyltransferase
Phvul.009G125700	2.17226	0.547349	3.9687	7.22669e-05	0.00104134	ZINC FINGER (C3HC4-TYPE RING FINGER) FAMILY PROTEIN
Phvul.007G142700	2.16964	0.457059	4.74695	2.0651e-06	5.63511e-05	NA
Phvul.007G054200	2.16923	0.368105	5.89297	3.79327e-09	2.77084e-07	MEMBER OF 'GDXG' FAMILY OF LIPOLYTIC ENZYMES
Phvul.003G170500	2.16665	0.343804	6.30199	2.9384e-10	3.01654e-08	ACID PHOSPHATASE RELATED
Phvul.011G145900	2.16452	0.576681	3.7534	0.00017445	0.00212928	GLYCOSYL HYDROLASE
Phvul.002G246100	2.16344	0.466044	4.64213	3.44833e-06	8.67427e-05	NA
Phvul.008G244300	2.15856	0.569008	3.79355	0.000148506	0.00186166	B3 DNA binding domain
Phvul.002G139200	2.15468	0.594421	3.62483	0.000289151	0.00320208	Phosphoenolpyruvate carboxykinase (ATP).
Phvul.002G226700	2.1515	0.536774	4.00821	6.11818e-05	0.000907785	Cytochrome P450 CYP2 subfamily
Phvul.002G326700	2.15071	0.361051	5.95682	2.57197e-09	2.01016e-07	DNA DAMAGE-INDUCIBLE PROTEIN
Phvul.011G137000	2.14682	0.479168	4.4803	7.45388e-06	0.00016328	NA
Phvul.002G330400	2.14004	0.753124	2.84156	0.0044894	0.0255583	Phosphoethanolamine N-methyltransferase
Phvul.010G126700	2.13939	0.371211	5.76328	8.24972e-09	5.40271e-07	DNAJ HOMOLOG SUBFAMILY C MEMBER
Phvul.007G224000	2.134	0.391202	5.45498	4.89773e-08	2.36121e-06	Protein of unknown function (DUF668)
Phvul.010G027400	2.13214	0.442773	4.81542	1.46891e-06	4.25135e-05	NA
Phvul.002G307900	2.12993	0.588005	3.6223	0.000291991	0.00322976	NA
Phvul.002G066800	2.12953	0.268384	7.93465	2.1109e-15	6.16773e-13	TWIN LOV PROTEIN 1
Phvul.007G136000	2.1284	0.607828	3.50165	0.000462395	0.00458819	6-phosphofructokinase
Phvul.001G090900	2.12825	0.588001	3.61947	0.000295205	0.00325394	NA
Phvul.006G207400	2.12599	0.51747	4.10844	3.98347e-05	0.00063951	PROTEIN PHOSPHATASE 2C
Phvul.011G159300	2.1254	0.35755	5.94435	2.77555e-09	2.12553e-07	NA
Phvul.011G012800	2.12117	0.374169	5.66903	1.43611e-08	8.49677e-07	NA
Phvul.002G016700	2.117	0.39821	5.31629	1.05907e-07	4.6027e-06	AP2 domain
Phvul.006G204700	2.10954	0.363356	5.80571	6.40945e-09	4.37871e-07	F-box domain // F-box associated domain
Phvul.003G295900	2.10899	0.583174	3.6164	0.000298729	0.00327756	NA
Phvul.003G168500	2.10888	0.446641	4.72165	2.33937e-06	6.22259e-05	ubiquinol-cytochrome c reductase cytochrome b subunit
Phvul.003G020100	2.10431	0.527759	3.98726	6.68412e-05	0.000977251	OXIDOREDUCTASE, 2OG-FE(II) OXYGENASE FAMILY PROTEIN
Phvul.007G025600	2.10351	0.543852	3.86779	0.000109826	0.00145151	NA
Phvul.003G191600	2.10338	0.337998	6.22306	4.87562e-10	4.62988e-08	ATATH7 (ABC2 HOMOLOG 7), ATPASE, COUPLED TO TRANSMEMBRANE MOVEMENT OF SUBSTANCE
Phvul.010G121300	2.10036	0.483476	4.34429	1.39728e-05	0.000272455	U3 SMALL NUCLEOLAR RIBONUCLEOPROTEIN PROTEIN IMP4
Phvul.010G103300	2.09875	0.744035	2.82077	0.0047908	0.0268572	NA
Phvul.008G270800	2.09687	0.504779	4.15403	3.26667e-05	0.000542313	NA
Phvul.011G124000	2.09359	0.395424	5.29456	1.19305e-07	5.11477e-06	F-type H+-transporting ATPase subunit c
Phvul.011G144400	2.0895	0.338142	6.17934	6.43716e-10	5.93469e-08	chromosome transmission fidelity protein 18
Phvul.003G096700	2.08318	0.413421	5.03889	4.68228e-07	1.63167e-05	Late embryogenesis abundant protein
Phvul.009G133100	2.08058	0.528624	3.93584	8.29063e-05	0.00116032	ACR3 (ACT DOMAIN REPEAT 3)
Phvul.011G036900	2.07641	0.37218	5.57906	2.41826e-08	1.28769e-06	SAUR family protein
Phvul.007G138800	2.07282	0.319836	6.48089	9.11837e-11	1.08916e-08	NA
Phvul.005G157300	2.06341	0.369068	5.59086	2.25943e-08	1.22603e-06	K02218 - casein kinase 1
Phvul.002G167600	2.06288	0.595175	3.46601	0.000528252	0.00509008	NA
Phvul.004G106700	2.06161	0.404878	5.09193	3.54441e-07	1.29453e-05	Protein of unknown function (DUF3464)
Phvul.005G006800	2.05512	0.328188	6.26202	3.80026e-10	3.77877e-08	Bacterial trigger factor protein (TF)
Phvul.004G122300	2.05383	0.537737	3.8194	0.000133776	0.00170522	Peptide exporter, ABC superfamily
Phvul.005G052700	2.05301	0.447809	4.58456	4.54934e-06	0.000109646	NA
Phvul.006G004700	2.05115	0.445265	4.60658	4.09354e-06	0.000100575	NA
Phvul.003G149300	2.04995	0.487857	4.20195	2.64626e-05	0.000457305	NA
Phvul.002G239000	2.04607	0.366753	5.57889	2.42053e-08	1.28769e-06	NA
Phvul.011G068300	2.04191	0.354783	5.75539	8.64424e-09	5.60312e-07	NUCLEOPORIN-RELATED // SUBFAMILY NOT NAMED
Phvul.008G014800	2.04071	0.316905	6.4395	1.19869e-10	1.38227e-08	F-box domain
Phvul.007G169700	2.03619	0.573774	3.54877	0.00038704	0.00399139	DVL family
Phvul.011G075800	2.03262	0.416831	4.87637	1.08057e-06	3.33402e-05	NA
Phvul.009G174200	2.03158	0.423803	4.79368	1.63746e-06	4.66003e-05	NA
Phvul.005G153600	2.03148	0.764237	2.65818	0.0078564	0.0389579	Protein of unknown function (DUF1336)
Phvul.008G119500	2.03087	0.487828	4.16309	3.1397e-05	0.000525367	Haloacid dehalogenase-like hydrolase
Phvul.001G257600	2.0261	0.444639	4.55674	5.19546e-06	0.00012227	Cleavage site for pathogenic type III effector avirulence factor Avr
Phvul.008G205400	2.02561	0.39419	5.13866	2.76711e-07	1.06382e-05	NA
Phvul.008G292600	2.0229	0.471996	4.28584	1.82053e-05	0.000339641	photosystem II CP47 chlorophyll apoprotein
Phvul.006G005100	2.01739	0.579216	3.48297	0.00049589	0.00485203	RING FINGER CONTAINING PROTEIN
Phvul.001G012200	2.01	0.607816	3.30692	0.000943283	0.00791991	INOSITOL POLYPHOSPHATE KINASE 1
Phvul.006G090500	2.00156	0.336207	5.95337	2.62672e-09	2.04453e-07	SERINE PROTEASE FAMILY S1C HTRA-RELATED // SUBFAMILY NOT NAMED
Phvul.011G026700	-4.3488	0.53392	-8.14504	3.79159e-16	1.35868e-13	Pollen proteins Ole e I like
Phvul.006G096200	-4.04	0.501006	-8.06376	7.39812e-16	2.38144e-13	Copine
Phvul.001G011900	-4.03063	0.675892	-5.96341	2.47023e-09	1.94865e-07	NA
Phvul.011G209600	-3.77171	0.560275	-6.73189	1.67472e-11	2.28822e-09	NA
Phvul.002G144600	-3.75732	0.452755	-8.29879	1.05178e-16	4.22286e-14	L-THREONINE 3-DEHYDROGENASE
Phvul.003G095000	-3.51925	0.506746	-6.94479	3.79022e-12	6.04906e-10	EPIDIDYMAL MEMBRANE PROTEIN E9-RELATED
Phvul.009G093600	-3.51776	0.545966	-6.44319	1.16989e-10	1.3631e-08	AP2 domain
Phvul.007G276700	-3.50803	0.433992	-8.08316	6.31087e-16	2.14029e-13	Hemopexin
Phvul.003G195600	-3.4976	0.609	-5.74318	9.29153e-09	5.88216e-07	NA
Phvul.009G142800	-3.46408	0.776901	-4.45884	8.24028e-06	0.000177638	Pollen allergen // Rare lipoprotein A (RlpA)-like double-psi beta-barrel
Phvul.009G231700	-3.42431	0.762159	-4.49291	7.02573e-06	0.000156062	cytokinin dehydrogenase
Phvul.011G083700	-3.41387	0.464685	-7.34663	2.03271e-13	3.93932e-11	NA
Phvul.006G162700	-3.33282	0.703174	-4.73968	2.14057e-06	5.79841e-05	GLUTAREDOXIN
Phvul.002G178000	-3.33031	0.738508	-4.50951	6.49773e-06	0.000146911	RIBONUCLEASE Z // SUBFAMILY NOT NAMED
Phvul.003G149600	-3.27733	0.329417	-9.94888	2.55039e-23	4.40336e-20	Ligand-gated ion channel // Bacterial extracellular solute-binding proteins, family 3
Phvul.011G042700	-3.26829	0.48181	-6.78335	1.1742e-11	1.67672e-09	NA
Phvul.001G004000	-3.26653	0.51421	-6.35251	2.11825e-10	2.2601e-08	cinnamyl-alcohol dehydrogenase
Phvul.001G092000	-3.25422	0.479374	-6.78849	1.13315e-11	1.63036e-09	NA
Phvul.006G151500	-3.18951	0.523207	-6.09608	1.08703e-09	9.42684e-08	EamA-like transporter family // Triose-phosphate Transporter family
Phvul.006G007500	-3.17655	0.313529	-10.1316	4.00013e-24	8.44117e-21	NUDIX HYDROLASE RELATED
Phvul.002G117500	-3.16123	0.809954	-3.90298	9.50163e-05	0.00130003	glutamate receptor, ionotropic, other eukaryote
Phvul.007G072800	-3.11339	0.521876	-5.96577	2.43484e-09	1.93483e-07	SERINE/THREONINE-PROTEIN KINASE 25
Phvul.002G003200	-3.0963	0.766018	-4.04208	5.29798e-05	0.000804954	NA
Phvul.008G266400	-3.05487	0.557991	-5.47476	4.38107e-08	2.14446e-06	U3 small nucleolar RNA-associated protein 10
Phvul.002G243500	-3.04402	0.533976	-5.70066	1.19342e-08	7.26458e-07	LATERAL SIGNALING TARGET PROTEIN 2
Phvul.001G049000	-2.95755	0.77369	-3.82265	0.000132023	0.00168733	LEUCINE-RICH REPEAT RECEPTOR-LIKE PROTEIN KINASE // SUBFAMILY NOT NAMED
Phvul.007G236800	-2.95631	0.632361	-4.67503	2.93907e-06	7.54895e-05	Pectate lyase.
Phvul.001G021700	-2.93931	0.773644	-3.7993	0.000145104	0.00182625	NA
Phvul.003G098500	-2.91658	0.485964	-6.00164	1.9534e-09	1.57868e-07	Protein of unknown function (DUF679)
Phvul.006G122400	-2.901	0.723448	-4.00997	6.07277e-05	0.000901751	NA
Phvul.008G112700	-2.87666	0.2259	-12.7342	3.81567e-37	2.41558e-33	Alpha crystallins
Phvul.009G088900	-2.86733	0.603261	-4.75305	2.00373e-06	5.52626e-05	two-component response regulator ARR-B family
Phvul.007G088200	-2.86386	0.349263	-8.19973	2.40931e-16	9.15151e-14	SUGAR TRANSPORTER
Phvul.010G137800	-2.85165	0.24861	-11.4704	1.85856e-30	5.88295e-27	beta-fructofuranosidase
Phvul.011G022700	-2.83331	0.81883	-3.4602	0.000539784	0.00517801	NAD(+) kinase. // NADH kinase.
Phvul.001G234700	-2.82732	0.280182	-10.091	6.05428e-24	1.14983e-20	Tropinone reductase I.
Phvul.001G074100	-2.82453	0.583177	-4.84335	1.2767e-06	3.80645e-05	nuclear pore complex protein Nup85
Phvul.001G120400	-2.80689	0.776122	-3.61656	0.000298548	0.00327756	NA
Phvul.001G021600	-2.80359	0.334029	-8.39324	4.7294e-17	2.04138e-14	NA
Phvul.010G120300	-2.79874	0.454031	-6.1642	7.08402e-10	6.43731e-08	Flavanone 3-dioxygenase
Phvul.011G057000	-2.78057	0.65523	-4.24365	2.19918e-05	0.00039627	NA
Phvul.002G068200	-2.74759	0.241321	-11.3856	4.93072e-30	1.33778e-26	THIOREDOXIN // SUBFAMILY NOT NAMED
Phvul.007G194700	-2.74448	0.696778	-3.93882	8.18819e-05	0.00114937	NA
Phvul.002G211800	-2.7126	0.825639	-3.28546	0.00101817	0.00845521	NA
Phvul.008G215500	-2.68599	0.479046	-5.60696	2.05912e-08	1.13564e-06	LATERAL SIGNALING TARGET PROTEIN 2
Phvul.004G099900	-2.67975	0.488529	-5.48534	4.12671e-08	2.0357e-06	LEUCINE-RICH REPEAT RECEPTOR-LIKE PROTEIN KINASE // SUBFAMILY NOT NAMED
Phvul.001G239500	-2.6507	0.594637	-4.45768	8.28517e-06	0.000178201	SOLUTE CARRIER FAMILY 35
Phvul.008G106300	-2.64579	0.445536	-5.93843	2.87761e-09	2.1757e-07	auxin influx carrier (AUX1 LAX family)
Phvul.001G103600	-2.64545	0.340463	-7.77013	7.84025e-15	1.93379e-12	MULTI ANTIMICROBIAL EXTRUSION (MATE) FAMILY TRANSPORTER-RELATED
Phvul.005G164800	-2.63313	0.520722	-5.05669	4.266e-07	1.51439e-05	LATERAL SIGNALING TARGET PROTEIN 2
Phvul.001G169500	-2.63093	0.432554	-6.08231	1.18466e-09	1.01806e-07	Dehydrogenases with different specificities (related to short-chain alcohol dehydrogenases)
Phvul.005G077700	-2.5804	0.297286	-8.67988	3.96201e-18	2.21313e-15	Leucine-rich repeat (LRR) protein associated with apoptosis in muscle tissue
Phvul.010G143600	-2.5768	0.503982	-5.11288	3.17292e-07	1.18856e-05	LATERAL SIGNALING TARGET PROTEIN 2
Phvul.002G260000	-2.56441	0.293611	-8.73405	2.45713e-18	1.50535e-15	NA
Phvul.004G084100	-2.55099	0.512599	-4.97659	6.47128e-07	2.1449e-05	Ras suppressor protein (contains leucine-rich repeats)
Phvul.007G179200	-2.54648	0.755282	-3.37157	0.000747414	0.0066274	RNA helicase
Phvul.009G247200	-2.5244	0.467458	-5.40026	6.65445e-08	3.03073e-06	NA
Phvul.003G128100	-2.52277	0.708322	-3.56161	0.000368584	0.0038336	BACTERIOFERRITIN COMIGRATORY PROTEIN
Phvul.010G088500	-2.52084	0.660737	-3.81519	0.000136077	0.00172868	LEUCINE-RICH REPEAT RECEPTOR-LIKE PROTEIN KINASE
Phvul.003G166800	-2.50204	0.477498	-5.23989	1.60669e-07	6.66249e-06	Plastocyanin-like domain
Phvul.006G079600	-2.49023	0.592454	-4.20324	2.63118e-05	0.000455527	GLUTATHIONE S-TRANSFERASE, GST, SUPERFAMILY, GST DOMAIN CONTAINING // SUBFAMILY
Phvul.003G041200	-2.48929	0.719628	-3.45914	0.000541903	0.00519265	Cytochrome P450 CYP2 subfamily
Phvul.002G099000	-2.48741	0.670353	-3.7106	0.000206771	0.00243912	MFS transporter, PHS family, inorganic phosphate transporter
Phvul.010G047900	-2.48461	0.598865	-4.14887	3.34125e-05	0.0005518	PATATIN-RELATED
Phvul.008G074600	-2.48265	0.48645	-5.1036	3.33249e-07	1.23857e-05	BEIGE/BEACH-RELATED // SUBFAMILY NOT NAMED
Phvul.003G131200	-2.46807	0.758168	-3.2553	0.00113271	0.00917684	HYPOTHETICAL PROTEIN AT2G06040
Phvul.006G192400	-2.46001	0.407334	-6.03928	1.54802e-09	1.2618e-07	EF hand // Pyridine nucleotide-disulphide oxidoreductase // Pyridine nucleotide-disulphide oxidoreductase
Phvul.008G022200	-2.45153	0.743783	-3.29603	0.000980626	0.0081936	S-adenosyl-l-methionine decarboxylase leader peptide
Phvul.011G001100	-2.43886	0.643973	-3.7872	0.000152352	0.00189861	XLG (EXTRA-LARGE GTP-BINDING PROTEIN)
Phvul.010G092900	-2.4387	0.828116	-2.94488	0.00323077	0.0201242	NA
Phvul.001G242700	-2.43854	0.761365	-3.20285	0.00136076	0.01055	ISOAMYL ACETATE-HYDROLYZING ESTERASE 1
Phvul.006G091200	-2.4357	0.601932	-4.04648	5.19939e-05	0.000793785	ZINC FINGER (RAN-BINDING) FAMILY PROTEIN
Phvul.007G011700	-2.42147	0.698889	-3.46474	0.000530745	0.00511152	elongator complex protein 1
Phvul.002G072000	-2.41714	0.626015	-3.86115	0.000112853	0.00148429	OS06G0102700 PROTEIN
Phvul.001G145600	-2.41585	0.511465	-4.7234	2.31935e-06	6.2041e-05	NUCLEOPORIN-RELATED
Phvul.009G254500	-2.40874	0.732943	-3.28639	0.0010148	0.00843462	Ankyrin repeat // IQ calmodulin-binding motif // CG-1 domain
Phvul.004G045000	-2.40804	0.477084	-5.04741	4.47831e-07	1.57328e-05	GB DEF: HYPOTHETICAL PROTEIN F14F8_60
Phvul.005G102500	-2.39956	0.368634	-6.50934	7.54799e-11	9.1892e-09	Protein of unknown function (DUF1298)
Phvul.003G208000	-2.39308	0.416368	-5.7475	9.05711e-09	5.79167e-07	LATERAL SIGNALING TARGET PROTEIN 2
Phvul.005G079800	-2.39307	0.675827	-3.54096	0.000398675	0.00407955	NA
Phvul.009G139200	-2.3926	0.805606	-2.96994	0.00297856	0.0189561	Cleavage site for pathogenic type III effector avirulence factor Avr
Phvul.010G033900	-2.38982	0.63957	-3.7366	0.000186527	0.00225065	NA
Phvul.011G022700	-2.38709	0.639711	-3.73151	0.000190337	0.0022908	NAD(+) kinase. // NADH kinase.
Phvul.009G216800	-2.38655	0.466098	-5.12028	3.05088e-07	1.14737e-05	SOLUTE CARRIER FAMILY 12, CATION COTRANSPORTERS
Phvul.011G109100	-2.38027	0.4624	-5.14764	2.63789e-07	1.02034e-05	LEUCINE-RICH REPEAT RECEPTOR-LIKE PROTEIN KINASE // SUBFAMILY NOT NAMED
Phvul.001G237000	-2.37909	0.71059	-3.34805	0.000813825	0.00705761	Uncharacterized conserved protein
Phvul.006G117000	-2.37803	0.286632	-8.29645	1.07266e-16	4.22286e-14	NA
Phvul.003G082300	-2.37479	0.712161	-3.33463	0.000854135	0.0073302	Flavanone 3-dioxygenase. // Aminocyclopropanecarboxylate oxidase
Phvul.002G181800	-2.37174	0.802944	-2.95381	0.0031388	0.0197326	NA
Phvul.006G216300	-2.36208	0.767545	-3.07745	0.0020878	0.0145243	Hydroxymethylpyrimidine kinase.
Phvul.006G009900	-2.35471	0.569531	-4.13448	3.55767e-05	0.000582979	Protease inhibitor/seed storage/LTP family
Phvul.003G244100	-2.34316	0.396048	-5.91636	3.29153e-09	2.42298e-07	NA
Phvul.003G134100	-2.34246	0.739329	-3.16837	0.00153298	0.0115259	mitogen-activated protein kinase kinase 1
Phvul.003G073700	-2.33144	0.832527	-2.80044	0.00510336	0.0281753	NA
Phvul.010G147200	-2.3306	0.259523	-8.98033	2.69953e-19	1.9719e-16	AUX/IAA family
Phvul.003G128200	-2.32727	0.573628	-4.05711	4.96835e-05	0.000767146	DIMETHYLANILINE MONOOXYGENASE // SUBFAMILY NOT NAMED
Phvul.007G101400	-2.32569	0.397044	-5.85752	4.69827e-09	3.35449e-07	NA
Phvul.011G023300	-2.29717	0.694316	-3.30853	0.00093786	0.00788511	Biotin synthase
Phvul.010G097700	-2.2843	0.636082	-3.59121	0.000329148	0.00352179	ATP-dependent RNA helicase
Phvul.003G065400	-2.28309	0.621797	-3.67177	0.000240878	0.00275256	PPR repeat
Phvul.002G152400	-2.28151	0.479264	-4.76046	1.93155e-06	5.35534e-05	SUBTILISIN-LIKE PROTEASE (PLANT)
Phvul.005G038500	-2.2788	0.762091	-2.99019	0.00278807	0.0179922	NA
Phvul.008G256900	-2.27558	0.479101	-4.74969	2.03734e-06	5.59149e-05	NA
Phvul.004G166700	-2.26106	0.265051	-8.53067	1.45498e-17	7.08538e-15	NA
Phvul.003G074000	-2.25665	0.379734	-5.94271	2.80348e-09	2.1383e-07	Cytochrome P450 CYP2 subfamily
Phvul.003G282100	-2.25347	0.696275	-3.23646	0.00121022	0.00963713	Protease inhibitor/seed storage/LTP family
Phvul.007G111200	-2.25318	0.520083	-4.33235	1.47528e-05	0.000285322	CALMODULIN
Phvul.001G025300	-2.24657	0.674005	-3.33317	0.000858621	0.0073554	NA
Phvul.008G183200	-2.24168	0.520234	-4.30897	1.64013e-05	0.000312118	HECT DOMAIN UBIQUITIN-PROTEIN LIGASE // SUBFAMILY NOT NAMED
Phvul.006G012400	-2.23086	0.757015	-2.94691	0.00320964	0.0200584	NA
Phvul.003G122400	-2.2255	0.325187	-6.84374	7.71499e-12	1.16639e-09	Multidrug/pheromone exporter, ABC superfamily
Phvul.002G127100	-2.2233	0.517494	-4.29629	1.7368e-05	0.000327887	formate acetyltransferase activating enzyme [EC:1.97.1.4]
Phvul.011G164900	-2.22033	0.502542	-4.41819	9.95331e-06	0.000206368	PROTEIN PHOSPHATASE 2C // SUBFAMILY NOT NAMED
Phvul.006G050600	-2.21321	0.632094	-3.5014	0.000462828	0.00458855	GLYCEROPHOSPHORYL DIESTER PHOSPHODIESTERASE
Phvul.011G012000	-2.21074	0.833385	-2.65273	0.00798442	0.0393564	bifunctional aspartokinase / homoserine dehydrogenase 1
Phvul.001G042100	-2.20643	0.39472	-5.58985	2.27259e-08	1.22966e-06	WRKY DNA -binding domain
Phvul.004G144700	-2.20139	0.566219	-3.88788	0.000101125	0.00136211	DNA polymerase epsilon subunit 2
Phvul.002G290700	-2.20003	0.360459	-6.1034	1.03833e-09	9.0875e-08	Cytochrome P450 CYP4/CYP19/CYP26 subfamilies
Phvul.004G176100	-2.19787	0.756595	-2.90495	0.0036731	0.0220758	C-5 cytosine-specific DNA methylase // Chromo (CHRromatin Organisation MOdifier) domain
Phvul.008G280400	-2.19238	0.283851	-7.72369	1.1301e-14	2.61741e-12	ISP4 LIKE PROTEIN
Phvul.002G265500	-2.18748	0.654427	-3.34258	0.000830022	0.00715885	Ras-related GTPase
Phvul.010G025400	-2.17688	0.674625	-3.22679	0.00125185	0.00990377	DISEASE RESISTANCE PROTEIN (TIR-NBS-LRR CLASS), PUTATIVE
Phvul.004G071700	-2.16974	0.372733	-5.82116	5.8439e-09	4.08042e-07	mlo protein
Phvul.011G055100	-2.16824	0.753344	-2.87816	0.00400007	0.0234546	DNA-(apurinic or apyrimidinic site) lyase.
Phvul.010G165500	-2.16456	0.545505	-3.96798	7.24831e-05	0.00104288	Synaptic vesicle transporter SV2 (major facilitator superfamily)
Phvul.001G129500	-2.15844	0.834547	-2.58637	0.00969941	0.0453946	SOLUTE CARRIER FAMILY 35
Phvul.006G075600	-2.15145	0.70659	-3.04484	0.00232805	0.0157852	Peroxidase.
Phvul.002G232100	-2.14629	0.71516	-3.00113	0.0026898	0.0175007	NA
Phvul.003G112900	-2.14521	0.429056	-4.99984	5.73779e-07	1.9529e-05	NA
Phvul.001G053100	-2.14426	0.540289	-3.96872	7.22603e-05	0.00104134	Protein of unknown function (DUF642)
Phvul.002G286500	-2.14134	0.316421	-6.76738	1.31136e-11	1.84483e-09	Thaumatin family
Phvul.008G170900	-2.13969	0.808733	-2.64573	0.0081515	0.0400034	NA
Phvul.011G177000	-2.13829	0.449889	-4.75294	2.00484e-06	5.52626e-05	Glycosyl hydrolases family 17
Phvul.003G259400	-2.13529	0.467388	-4.56856	4.91084e-06	0.000116583	Uncharacterized conserved protein
Phvul.002G079000	-2.12997	0.521562	-4.08383	4.42993e-05	0.000698201	NA
Phvul.003G107600	-2.12928	0.53553	-3.97603	7.00757e-05	0.00101671	NA
Phvul.003G283600	-2.12173	0.773719	-2.74225	0.00610199	0.0323261	ALDO/KETO REDUCTASE
Phvul.004G063900	-2.12173	0.761707	-2.78549	0.00534466	0.0292437	Protein of unknown function (DUF1298)
Phvul.011G165800	-2.11983	0.452752	-4.6821	2.8395e-06	7.32714e-05	NA
Phvul.003G162600	-2.1187	0.34912	-6.06869	1.2896e-09	1.0934e-07	ZINC FINGER (CCCH-TYPE) FAMILY PROTEIN
Phvul.009G222100	-2.11715	0.378883	-5.58787	2.29873e-08	1.24027e-06	pectinesterase
Phvul.004G103000	-2.11463	0.3607	-5.86255	4.55803e-09	3.26664e-07	LEUCINE-RICH REPEAT RECEPTOR-LIKE PROTEIN KINASE // SUBFAMILY NOT NAMED
Phvul.002G266000	-2.11441	0.431165	-4.90394	9.3933e-07	2.9585e-05	N-ACETYLTRANSFERASE 10
Phvul.004G100100	-2.10919	0.452653	-4.65961	3.16805e-06	8.05457e-05	LEUCINE-RICH REPEAT RECEPTOR-LIKE PROTEIN KINASE // SUBFAMILY NOT NAMED
Phvul.001G239200	-2.10579	0.42507	-4.95399	7.27062e-07	2.3604e-05	RECEPTOR LECTIN KINASE 3-RELATED
Phvul.011G095400	-2.09756	0.662407	-3.16658	0.00154243	0.0115518	Pollen proteins Ole e I like
Phvul.010G129900	-2.09186	0.631126	-3.31448	0.000918127	0.00776016	Cupin
Phvul.004G114600	-2.09052	0.629323	-3.32185	0.000894221	0.00761313	Acyl-CoA synthetase
Phvul.003G247500	-2.08411	0.680695	-3.06174	0.00220054	0.0150876	DISEASE RESISTANCE PROTEIN (CC-NBS-LRR CLASS), PUTATIVE
Phvul.002G096600	-2.08387	0.463768	-4.49335	7.01123e-06	0.000156062	Glycosyl hydrolases family 17
Phvul.002G198500	-2.07776	0.637618	-3.25863	0.00111952	0.00909794	N-ACETYLGLUCOSAMINYL-PHOSPHATIDYLINOSITOL DE-N-ACETYLASE-RELATED
Phvul.008G290800	-2.07763	0.667635	-3.11193	0.00185871	0.0133009	MEMBRANE ASSOCIATED RING FINGER
Phvul.007G081600	-2.06206	0.552585	-3.73166	0.000190221	0.0022908	NA
Phvul.008G054800	-2.06097	0.755222	-2.72896	0.00635341	0.033229	ZINC FINGER CCCH DOMAIN-CONTAINING PROTEIN
Phvul.006G165000	-2.06049	0.39814	-5.17529	2.27561e-07	8.92942e-06	gibberellin 2-oxidase
Phvul.008G088600	-2.05064	0.477516	-4.29439	1.75171e-05	0.000330373	NA
Phvul.001G202500	-2.04498	0.535789	-3.81676	0.000135217	0.00172108	NA
Phvul.004G030500	-2.04234	0.649264	-3.14561	0.00165738	0.0122327	Pollen allergen // Rare lipoprotein A (RlpA)-like double-psi beta-barrel
Phvul.001G255800	-2.0394	0.269239	-7.57468	3.60005e-14	7.68226e-12	Dual specificity phosphatase
Phvul.003G104600	-2.03937	0.679275	-3.00227	0.00267975	0.0174593	NA
Phvul.007G136500	-2.0361	0.670649	-3.03601	0.00239734	0.0161169	NA
Phvul.008G149800	-2.0353	0.259303	-7.8491	4.19017e-15	1.0754e-12	AMINO ACID TRANSPORTER
Phvul.008G167200	-2.03496	0.671012	-3.03267	0.00242401	0.0162387	NA
Phvul.001G020300	-2.03207	0.518111	-3.92207	8.77932e-05	0.00121617	PATATIN-RELATED
Phvul.005G162600	-2.03109	0.307847	-6.59772	4.17519e-11	5.21679e-09	LEUCINE-RICH REPEAT RECEPTOR-LIKE PROTEIN KINASE // SUBFAMILY NOT NAMED
Phvul.006G204200	-2.02833	0.435585	-4.65658	3.21507e-06	8.16317e-05	GTP cyclohydrolase II.
Phvul.001G243500	-2.02743	0.438572	-4.62279	3.7861e-06	9.3627e-05	LEUCINE-RICH REPEAT RECEPTOR-LIKE PROTEIN KINASE
Phvul.010G040400	-2.01564	0.35256	-5.71717	1.08312e-08	6.63569e-07	Multidrug resistance-associated protein/mitoxantrone resistance protein, ABC superfamily
Phvul.004G101500	-2.01431	0.459099	-4.38753	1.14645e-05	0.000233369	Chitinase
Phvul.004G082600	-2.01315	0.56641	-3.55423	0.000379085	0.00391707	AQUAPORIN-RELATED
Phvul.011G064800	-2.01049	0.767045	-2.62109	0.00876498	0.042079	Dof domain, zinc finger
Phvul.002G042000	-2.00664	0.623916	-3.21619	0.00129903	0.0101821	Plus-3 domain
Phvul.001G222300	-2.00243	0.497045	-4.02867	5.60923e-05	0.000843471	LIMKAIN B (LKAP)
(FDR=0.05 and absolute Log2 fold change in expression greater than 2; NA means there is no functional annotation on Phytozome 10.3)
