# Supplementary material for: Transcriptome Profiling of the Phaseolus vulgaris - Colletotrichum lindemuthianum Pathosystem
Source: PLoS One. 2016 Nov 9;11(11):e0165823. doi: 10.1371/journal.pone.0165823 (PMC5102369; doi:10.1371/journal.pone.0165823)
Supplement: S5 Table — (XLSX) [file pone.0165823.s005.xlsx]

## Sheet: DEG at 96 hpi
S5 Table. List of genes that were differentially expressed between resistant and susceptible near isogenic line at 96 hours post inoculation with Colletotrichum lindemuthiunum race 73
Gene ID	Log2 Fold Change in Expression (Positive is up-regulated in resistant while negative is up-regulated in susceptible NIL)	lfcSE	Stat	P-value	Adjusted P-value (FDR=0.05)	Annotation
Phvul.008G248000	8.02188	0.534432	15.0101	6.3e-51	4.4e-49	(PTHR31867:SF22 - EXPANSIN-A8
Phvul.008G037500	7.73714	0.385102	20.0911	8.82e-90	2.6e-87	( PF01357//PF03330 - Pollen allergen (Pollen_allerg_1) // Rare lipoprotein A (RlpA)-like double-psi beta-barrel (DPBB_1)
Phvul.003G218900	6.98688	1.01565	6.87924	6.02e-12	3.85e-11	( PF14547 - Hydrophobic seed protein (Hydrophob_seed)
Phvul.011G096500	6.76272	0.876658	7.71421	1.22e-14	9.8e-14
Phvul.011G205100	6.55225	1.029	6.36756	1.92e-10	1.07e-09	( PF08027 - Albumin I chain b (Albumin_I)
Phvul.005G111100	6.09495	0.885092	6.88624	5.73e-12	3.67e-11
Phvul.007G090100	6.08372	0.908136	6.69913	2.1e-11	1.28e-10	(2.1.1.154 - Isoliquiritigenin 2'-O-methyltransferase / CHMT
Phvul.007G212000	6.0131	0.706399	8.51234	1.7e-17	1.68e-16	( 3.1.1.11 - Pectinesterase / Pectin methylesterase
Phvul.001G174200	5.99781	0.419368	14.302	2.13e-46	1.21e-44	(PTHR12802:SF52 - PROTEIN REVEILLE 4-RELATED
Phvul.007G156000	5.96184	0.556186	10.7192	8.28e-27	1.53e-25	(PTHR22835:SF160 - GDSL ESTERASE/LIPASE LTL1
Phvul.002G250600	5.89822	0.455779	12.941	2.64e-38	1.01e-36	( PF02298 - Plastocyanin-like domain (Cu_bind_like)
Phvul.006G015200	5.89611	0.553549	10.6515	1.72e-26	3.11e-25	( PF02519 - Auxin responsive protein (Auxin_inducible)
Phvul.002G209400	5.8481	1.08751	5.37753	7.55e-08	3.18e-07	( PF00407 - Pathogenesis-related protein Bet v I family (Bet_v_1)
Phvul.006G169300	5.83795	0.701421	8.32304	8.57e-17	8.01e-16	(PTHR22835//PTHR22835:SF177 - ZINC FINGER FYVE DOMAIN CONTAINING PROTEIN
Phvul.003G166500	5.81089	0.402616	14.4328	3.22e-47	1.91e-45	(PTHR33021:SF55 - BLUE COPPER PROTEIN
Phvul.002G241700	5.76017	0.909079	6.33627	2.35e-10	1.3e-09	( PTHR32077:SF7 - FASCICLIN-LIKE ARABINOGALACTAN PROTEIN 11
Phvul.009G032000	5.66315	0.316287	17.9051	1.08e-71	1.7e-69	(KOG0149 - Predicted RNA-binding protein SEB4 (RRM superfamily)
Phvul.002G314600	5.60105	0.737441	7.59525	3.07e-14	2.39e-13	(PTHR22814//PTHR22814:SF104 - COPPER TRANSPORT PROTEIN ATOX1-RELATED
Phvul.011G204000	5.56902	1.09421	5.08952	3.59e-07	1.4e-06	( PF16720 - Albumin I chain a (Albumin_I_a)
Phvul.002G175300	5.54141	0.295309	18.7648	1.47e-78	2.97e-76	( 1.6.5.9 - NADH:ubiquinone reductase (non-electrogenic) / Ubiquinone reductase
Phvul.008G103500	5.46401	0.482466	11.3252	9.85e-30	2.2e-28	(PTHR14209//PTHR14209:SF10 - ISOAMYL ACETATE-HYDROLYZING ESTERASE 1
Phvul.002G212200	5.46212	0.804254	6.79153	1.11e-11	6.92e-11
Phvul.005G147600	5.46116	1.09161	5.00283	5.65e-07	2.16e-06	(PTHR11699//PTHR11699:SF192 - ALDEHYDE DEHYDROGENASE-RELATED
Phvul.006G107300	5.40601	0.559869	9.65585	4.64e-22	6.33e-21	(PTHR22835:SF160 - GDSL ESTERASE/LIPASE LTL1
Phvul.002G209500	5.34087	1.0439	5.11628	3.12e-07	1.22e-06	( PF00407 - Pathogenesis-related protein Bet v I family (Bet_v_1)
Phvul.010G129900	5.27358	0.335811	15.704	1.42e-55	1.31e-53	(PTHR31238:SF21 - GERMIN-LIKE PROTEIN SUBFAMILY 3 MEMBER 3
Phvul.006G134200	5.27149	0.314833	16.7437	6.29e-63	7.73e-61	(PTHR13683:SF267 - ASPARTYL PROTEASE FAMILY PROTEIN-RELATED
Phvul.002G014100	5.26509	0.350571	15.0186	5.55e-51	3.88e-49	(PTHR37209:SF2 - LYSINE-RICH ARABINOGALACTAN PROTEIN 17-RELATED
Phvul.001G012300	5.25898	0.532286	9.87997	5.08e-23	7.34e-22	(2.1.1.141 - Jasmonate O-methyltransferase / Jasmonic acid carboxyl methyltransferase
Phvul.008G212700	5.24222	0.587838	8.9178	4.76e-19	5.26e-18	(PTHR22298:SF59 - ENDOGLUCANASE 11
Phvul.002G208900	5.16081	1.1435	4.51317	6.39e-06	2.13e-05
Phvul.001G243700	5.15032	0.53003	9.71703	2.55e-22	3.55e-21	(PTHR27003:SF102 - SERINE/THREONINE-PROTEIN KINASE-LIKE PROTEIN CCR3-RELATED
Phvul.008G084000	5.14706	0.403796	12.7467	3.25e-37	1.18e-35	(PTHR13902//PTHR13902:SF68 - SERINE/THREONINE-PROTEIN KINASE WNK WITH NO LYSINE -RELATED
Phvul.001G004600	5.12834	0.340722	15.0514	3.38e-51	2.39e-49	(PTHR22835//PTHR22835:SF227 - ZINC FINGER FYVE DOMAIN CONTAINING PROTEIN
Phvul.005G116200	5.12094	0.653929	7.83103	4.84e-15	4.02e-14	(PTHR13301:SF53 - CELLULOSE SYNTHASE-LIKE PROTEIN B1-RELATED
Phvul.001G249100	5.12042	0.575826	8.89232	5.98e-19	6.58e-18	(PTHR33257:SF5 - EXPRESSED PROTEIN
Phvul.011G026700	5.09649	0.330466	15.4221	1.16e-53	9.64e-52	(PTHR23201:SF16 - PROLINE-RICH PROTEIN 4
Phvul.011G051300	5.06229	0.685167	7.3884	1.49e-13	1.1e-12	(4.1.1.19 - Arginine decarboxylase / L-arginine carboxy-lyase
Phvul.010G156200	5.05304	0.414437	12.1925	3.41e-34	1.03e-32	(PTHR11351 - ACYL-COA DESATURASE
Phvul.003G268200	4.99558	0.581479	8.59115	8.61e-18	8.71e-17	( PF03087 - Arabidopsis protein of unknown function (DUF241)
Phvul.001G083100	4.9922	0.313839	15.9069	5.68e-57	5.55e-55	(PTHR27003:SF68 - PROTEIN KINASE FAMILY PROTEIN
Phvul.004G027700	4.97973	0.578412	8.60932	7.35e-18	7.46e-17	bHLH
Phvul.009G092000	4.94188	0.325277	15.1928	3.95e-52	2.97e-50	(PTHR31731:SF19 - BIFUNCTIONAL INHIBITOR/LIPID-TRANSFER PROTEIN/SEED STORAGE 2S ALBUMIN SUPERFAMILY PROTEIN
Phvul.007G166400	4.91885	0.372337	13.2108	7.61e-40	3.17e-38	(PTHR35725:SF1 - CLASSICAL ARABINOGALACTAN PROTEIN 26
Phvul.011G037400	4.90644	0.641188	7.65212	1.98e-14	1.56e-13	( PF02519 - Auxin responsive protein (Auxin_inducible)
Phvul.004G170100	4.88819	0.266234	18.3605	2.72e-75	4.84e-73	( PF10604 - Polyketide cyclase / dehydrase and lipid transport (Polyketide_cyc2)
Phvul.008G023500	4.85148	0.438208	11.0712	1.73e-28	3.57e-27
Phvul.004G030500	4.83965	0.262224	18.4562	4.65e-76	8.5e-74	( PF01357//PF03330 - Pollen allergen (Pollen_allerg_1) // Rare lipoprotein A (RlpA)-like double-psi beta-barrel (DPBB_1)
Phvul.008G076300	4.83584	0.608547	7.94653	1.92e-15	1.64e-14	(1.14.13.72 - Methylsterol monooxygenase / Methylsterol hydroxylase
Phvul.006G057400	4.82944	0.379766	12.7169	4.76e-37	1.71e-35	(PTHR32382:SF4 - FASCICLIN-LIKE ARABINOGALACTAN PROTEIN 1
Phvul.007G206900	4.82723	0.838365	5.75791	8.52e-09	3.98e-08
Phvul.006G156700	4.80732	0.317273	15.152	7.35e-52	5.42e-50	(5.4.99.39 - Beta-amyrin synthase / 2,3-oxidosqualene beta-amyrin cyclase
Phvul.001G127700	4.70922	0.382272	12.319	7.16e-35	2.27e-33	(PTHR23201//PTHR23201:SF8 - EXTENSIN, PROLINE-RICH PROTEIN
Phvul.006G140300	4.69353	0.474287	9.89597	4.33e-23	6.29e-22	(PTHR31246:SF5 - MICROTUBULE-ASSOCIATED PROTEIN 70-5
Phvul.003G231900	4.67727	0.378754	12.3491	4.93e-35	1.59e-33	(PTHR31062:SF48 - XYLOGLUCAN ENDOTRANSGLUCOSYLASE/HYDROLASE PROTEIN 6-RELATED
Phvul.008G041800	4.669	0.425339	10.9771	4.92e-28	9.86e-27	BHLH
Phvul.011G208800	4.64043	0.443019	10.4746	1.13e-25	1.94e-24	( PTHR13683:SF298 - ASPARTIC PROTEINASE CDR1-RELATED
Phvul.003G090300	4.62814	0.378148	12.239	1.92e-34	5.89e-33	(PTHR19308:SF14 - PROTEIN T28D6.7
Phvul.004G093000	4.61922	0.213727	21.6127	1.36e-103	6.4e-101	(PTHR21649:SF26 - CHLOROPHYLL A-B BINDING PROTEIN 1, CHLOROPLASTIC-RELATED
Phvul.008G282000	4.61764	0.24943	18.5127	1.63e-76	3e-74	(PTHR11627:SF19 - FRUCTOSE-BISPHOSPHATE ALDOLASE-RELATED
Phvul.002G008400	4.60985	0.339764	13.5678	6.22e-42	2.92e-40	(PTHR31062:SF48 - XYLOGLUCAN ENDOTRANSGLUCOSYLASE/HYDROLASE PROTEIN 6-RELATED
Phvul.001G170400	4.60462	0.251137	18.3351	4.34e-75	7.66e-73	( PF00892 - EamA-like transporter family (EamA)
Phvul.005G098600	4.60328	0.36442	12.6318	1.41e-36	4.98e-35	( PTHR31642:SF11 - SHIKIMATE O-HYDROXYCINNAMOYLTRANSFERASE
Phvul.010G067300	4.5879	0.449811	10.1996	1.99e-24	3.11e-23	(PTHR33257:SF5 - EXPRESSED PROTEIN
Phvul.007G079500	4.58177	0.208017	22.026	1.62e-107	8.17e-105	(3.1.3.11 - Fructose-bisphosphatase / Hexose diphosphatase
Phvul.004G022100	4.56784	0.276859	16.4988	3.74e-61	4.29e-59
Phvul.004G116300	4.51814	0.715539	6.31432	2.71e-10	1.49e-09	(PTHR22814:SF140 - HEAVY METAL TRANSPORT/DETOXIFICATION SUPERFAMILY PROTEIN
Phvul.009G238800	4.50545	0.29804	15.1169	1.25e-51	9.07e-50
Phvul.003G196900	4.49751	0.487717	9.22155	2.93e-20	3.52e-19	(PTHR22844:SF159 - F3I6.5 PROTEIN
Phvul.011G037600	4.49256	0.49768	9.027	1.76e-19	2.01e-18	( PF02519 - Auxin responsive protein (Auxin_inducible)
Phvul.003G143700	4.49179	0.311901	14.4013	5.08e-47	2.98e-45
Phvul.005G099500	4.45118	0.390484	11.3991	4.22e-30	9.71e-29	(PTHR32077:SF6 - FASCICLIN-LIKE ARABINOGALACTAN PROTEIN 13-RELATED
Phvul.011G037500	4.45079	0.454597	9.79063	1.24e-22	1.75e-21	( PF02519 - Auxin responsive protein (Auxin_inducible)
Phvul.009G224200	4.44327	0.417754	10.6361	2.02e-26	3.65e-25	( 3.1.1.11 - Pectinesterase / Pectin methylesterase
Phvul.001G038400	4.43683	0.290039	15.2974	7.96e-53	6.25e-51	(PTHR27000:SF188 - LRR RECEPTOR-LIKE SERINE/THREONINE-PROTEIN KINASE ERECTA
Phvul.005G113800	4.43401	0.286601	15.471	5.44e-54	4.61e-52	(PTHR31235:SF39 - PEROXIDASE 3-RELATED
Phvul.007G212100	4.43157	1.17538	3.77031	0.000163043	0.000438143
Phvul.005G098900	4.41678	0.452332	9.76448	1.6e-22	2.25e-21	( PTHR31642:SF11 - SHIKIMATE O-HYDROXYCINNAMOYLTRANSFERASE
Phvul.007G017600	4.34665	0.691334	6.28734	3.23e-10	1.75e-09
Phvul.005G104600	4.34597	0.629337	6.90563	5e-12	3.22e-11	(PTHR31692:SF5 - EXPANSIN-B1-RELATED
Phvul.004G092600	4.33756	0.228195	19.0081	1.46e-80	3.24e-78	(PTHR21649:SF26 - CHLOROPHYLL A-B BINDING PROTEIN 1, CHLOROPLASTIC-RELATED
Phvul.004G150500	4.32985	0.427773	10.1218	4.42e-24	6.81e-23	(PTHR10108:SF793 - PHOSPHOETHANOLAMINE N-METHYLTRANSFERASE 1-RELATED
Phvul.007G017700	4.32489	0.377336	11.4616	2.06e-30	4.84e-29	(PTHR10257//PTHR10257:SF28 - SERINE/THREONINE PROTEIN PHOSPHATASE 2A PP2A REGULATORY SUBUNIT B
Phvul.009G060200	4.31261	0.375954	11.4711	1.84e-30	4.37e-29	(PTHR13878:SF60 - CYTOKININ DEHYDROGENASE 5
Phvul.011G131900	4.29988	0.874083	4.91931	8.69e-07	3.23e-06	( PF02519 - Auxin responsive protein (Auxin_inducible)
Phvul.004G089700	4.29332	0.316305	13.5733	5.76e-42	2.73e-40	( PF02298 - Plastocyanin-like domain (Cu_bind_like)
Phvul.009G109600	4.29089	0.36772	11.6689	1.84e-31	4.63e-30	(PTHR31985:SF23 - DEHYDRATION-RESPONSIVE ELEMENT-BINDING PROTEIN 3-RELATED
Phvul.001G248200	4.2812	0.434225	9.85941	6.24e-23	8.97e-22
Phvul.002G219300	4.28039	0.388242	11.025	2.89e-28	5.88e-27	(4.2.3.48 - (3S,6E)-nerolidol synthase / Nerolidol synthase
Phvul.008G030300	4.27415	0.364342	11.7311	8.83e-32	2.26e-30
Phvul.001G229800	4.2728	0.625501	6.831	8.43e-12	5.32e-11	(PTHR32080:SF5 - CYSTEINE-RICH REPEAT SECRETORY PROTEIN 60
Phvul.008G113900	4.24672	0.851848	4.9853	6.19e-07	2.35e-06	( PF14368 - Probable lipid transfer (LTP_2)
Phvul.001G018100	4.24463	0.638588	6.64689	2.99e-11	1.79e-10	(PTHR31964:SF39 - ADENINE NUCLEOTIDE ALPHA HYDROLASES-LIKE PROTEIN
Phvul.002G096000	4.23702	0.318973	13.2833	2.89e-40	1.26e-38	(5.4.2.2//5.4.2.8 - Phosphoglucomutase (alpha-D-glucose-1,6-bisphosphate-dependent) / Phosphoglucose mutase // Phosphomannomutase / Phosphomannose mutase
Phvul.004G093600	4.22166	0.470851	8.96602	3.07e-19	3.44e-18
Phvul.007G218400	4.20416	0.707043	5.94611	2.75e-09	1.35e-08	(PTHR22298:SF55 - ENDOGLUCANASE 1-RELATED
Phvul.008G075000	4.20344	0.330107	12.7336	3.85e-37	1.39e-35	(PTHR32382:SF5 - FASCICLIN-LIKE ARABINOGALACTAN PROTEIN 10-RELATED
Phvul.002G006000	4.19309	0.887386	4.72521	2.3e-06	8.12e-06
Phvul.006G202800	4.18192	1.1951	3.49921	0.000466645	0.00116048
Phvul.004G161300	4.18089	0.371445	11.2558	2.17e-29	4.74e-28	(PTHR22814//PTHR22814:SF104 - COPPER TRANSPORT PROTEIN ATOX1-RELATED
Phvul.005G053400	4.17294	0.698622	5.9731	2.33e-09	1.16e-08	(PTHR24286:SF11 - CYTOCHROME P450, FAMILY 87, SUBFAMILY A, POLYPEPTIDE 2
Phvul.005G098400	4.16341	0.397891	10.4637	1.27e-25	2.17e-24	(2.3.1.99 - Quinate O-hydroxycinnamoyltransferase / Hydroxycinnamoyl coenzyme A-quinate transferase
Phvul.007G276700	4.15264	0.458358	9.05981	1.31e-19	1.5e-18	( PF00045 - Hemopexin (Hemopexin)
Phvul.007G069500	4.14381	0.225672	18.3621	2.64e-75	4.74e-73	(PF03766 - Remorin, N-terminal region (Remorin_N)
Phvul.005G112400	4.14306	0.427236	9.69735	3.09e-22	4.28e-21	(PTHR31352:SF5 - BETA-AMYLASE 5-RELATED
Phvul.005G061900	4.13333	0.432384	9.5594	1.18e-21	1.57e-20
Phvul.003G207400	4.13289	0.334227	12.3655	4.02e-35	1.31e-33	(PTHR31683:SF28 - PECTATE LYASE 22-RELATED
Phvul.006G179500	4.12829	0.269899	15.2957	8.17e-53	6.39e-51	(PTHR22835//PTHR22835:SF218 - ZINC FINGER FYVE DOMAIN CONTAINING PROTEIN
Phvul.004G026500	4.12553	0.665574	6.19845	5.7e-10	3.02e-09	(PTHR31752:SF10 - AUXIN EFFLUX CARRIER COMPONENT 5-RELATED
Phvul.001G259100	4.12473	0.376699	10.9497	6.67e-28	1.32e-26	(PTHR24198//PTHR24198:SF77 - ANKYRIN REPEAT AND PROTEIN KINASE DOMAIN-CONTAINING PROTEIN
Phvul.003G193100	4.12462	0.29266	14.0935	4.16e-45	2.21e-43	( PF00069//PF00560//PF08263 - Protein kinase domain (Pkinase) // Leucine Rich Repeat (LRR_1) // Leucine rich repeat N-terminal domain (LRRNT_2)
Phvul.009G127000	4.10124	0.520818	7.87462	3.42e-15	2.87e-14	(PTHR26402//PTHR26402:SF498 - RESPONSE REGULATOR OF TWO-COMPONENT SYSTEM
Phvul.007G204200	4.09332	0.373008	10.9738	5.11e-28	1.02e-26
Phvul.002G305200	4.08466	0.455891	8.95972	3.25e-19	3.63e-18	(PTHR10509//PTHR10509:SF29 - O-METHYLTRANSFERASE-RELATED
Phvul.001G256900	4.0814	0.361102	11.3026	1.27e-29	2.81e-28	(PTHR31683:SF26 - PECTATE LYASE 5-RELATED
Phvul.011G183500	4.07548	0.476122	8.55974	1.13e-17	1.13e-16	( PF00407 - Pathogenesis-related protein Bet v I family (Bet_v_1)
Phvul.001G165200	4.06678	0.490931	8.28381	1.19e-16	1.11e-15	(PTHR34963:SF2 - PHOTOSYSTEM II REACTION CENTER PSB28 PROTEIN, CHLOROPLASTIC
Phvul.007G236800	4.05906	0.244697	16.5881	8.5e-62	1e-59	(PTHR31683:SF20 - PECTATE LYASE 1-RELATED
Phvul.011G037900	4.05808	0.30877	13.1427	1.87e-39	7.69e-38	(PTHR31374:SF41 - AUXIN-INDUCED PROTEIN-LIKE-RELATED
Phvul.011G151000	4.05223	0.568701	7.12541	1.04e-12	7.18e-12	(PF07714//PF11883 - Protein tyrosine kinase (Pkinase_Tyr) // Domain of unknown function (DUF3403) (DUF3403)
Phvul.011G201700	4.04983	1.05283	3.8466	0.000119766	0.000329306	( 3.2.1.21 - Beta-glucosidase / Gentobiase
Phvul.011G005200	4.04599	0.641271	6.30933	2.8e-10	1.53e-09	(PTHR31080:SF19 - PLANT INVERTASE/PECTIN METHYLESTERASE INHIBITOR SUPERFAMILY PROTEIN
Phvul.002G308000	4.03252	0.425996	9.46611	2.9e-21	3.77e-20	(PTHR31321:SF17 - PECTINESTERASE 53-RELATED
Phvul.002G314200	4.03057	0.333925	12.0703	1.52e-33	4.38e-32	PF13855 - Leucine rich repeat (LRR_8)
Phvul.010G122000	4.02557	0.627652	6.41369	1.42e-10	8e-10	(PTHR24012:SF402 - RNA RECOGNITION MOTIF RNP-1 DOMAIN-CONTAINING PROTEIN
Phvul.005G130800	4.02201	0.277774	14.4795	1.63e-47	9.8e-46	(PTHR11062:SF46 - GLUCURONOXYLAN GLUCURONOSYLTRANSFERASE F8H-RELATED
Phvul.005G144500	4.00807	0.368909	10.8647	1.7e-27	3.28e-26	(PTHR31867:SF9 - EXPANSIN-A6
Phvul.009G169900	3.99906	1.03844	3.85104	0.000117618	0.000324046	(3.1.3.68 - 2-deoxyglucose-6-phosphatase / 2-deoxyglucose-6-phosphate phosphatase
Phvul.003G095400	3.99904	0.687223	5.81912	5.92e-09	2.82e-08	(PTHR17630:SF48 - DIENELACTONE HYDROLASE-LIKE PROTEIN
Phvul.008G071000	3.99778	0.326133	12.2581	1.52e-34	4.7e-33
Phvul.011G036500	3.99636	1.20508	3.31628	0.000912251	0.00215641	( PF02519 - Auxin responsive protein (Auxin_inducible)
Phvul.008G174100	3.99581	0.21328	18.7351	2.56e-78	5.14e-76	(KOG0149 - Predicted RNA-binding protein SEB4 (RRM superfamily)
Phvul.010G151700	3.99047	0.382869	10.4225	1.96e-25	3.28e-24	(PTHR31734:SF12 - AUXIN-RESPONSIVE PROTEIN IAA19-RELATED
Phvul.007G105300	3.97419	0.54036	7.35471	1.91e-13	1.4e-12	(PTHR10315//PTHR10315:SF28 - SEVEN IN ABSENTIA HOMOLOG
Phvul.007G217700	3.97052	0.289965	13.6931	1.12e-42	5.41e-41	(4.2.1.2 - Fumarate hydratase / Fumarase
Phvul.002G307300	3.95813	0.352853	11.2175	3.35e-29	7.27e-28	(PF06219 - Protein of unknown function (DUF1005) (DUF1005)
Phvul.004G096800	3.94923	0.266097	14.8413	7.92e-50	5.31e-48	(3.2.1.145//3.2.1.23 - Beta-galactosidase / Lactase
Phvul.007G063500	3.94895	0.393515	10.0351	1.07e-23	1.62e-22	(PTHR11062:SF52 - GLYCOSYLTRANSFERASE 18
Phvul.009G149400	3.92396	0.430967	9.10503	8.62e-20	1e-18	(PTHR31080:SF1 - CELL WALL / VACUOLAR INHIBITOR OF FRUCTOSIDASE 2-RELATED
Phvul.006G160900	3.91939	0.345088	11.3577	6.79e-30	1.53e-28	(PTHR10809:SF59 - VESICLE-ASSOCIATED PROTEIN 2-2
Phvul.004G091600	3.90219	0.167619	23.2801	7.05e-120	4.85e-117	(PTHR21649:SF26 - CHLOROPHYLL A-B BINDING PROTEIN 1, CHLOROPLASTIC-RELATED
Phvul.005G165900	3.89508	0.376373	10.349	4.23e-25	6.93e-24	(PTHR27001:SF102 - LYSM DOMAIN RECEPTOR-LIKE KINASE 3
Phvul.001G024900	3.88894	0.331191	11.7423	7.74e-32	1.99e-30	(PTHR10177//PTHR10177:SF242 - CYCLINE
Phvul.011G034200	3.8844	0.252847	15.3627	2.91e-53	2.35e-51	(PTHR31048:SF4 - PATHOGENESIS-RELATED THAUMATIN-LIKE PROTEIN
Phvul.002G330400	3.88367	0.56153	6.91624	4.64e-12	3e-11	(PTHR10108:SF793 - PHOSPHOETHANOLAMINE N-METHYLTRANSFERASE 1-RELATED
Phvul.002G107600	3.87902	1.21971	3.18028	0.00147133	0.00335319	( PF03094 - Mlo family (Mlo)
Phvul.011G107400	3.8759	0.728541	5.32008	1.04e-07	4.3e-07	( PF06749 - Protein of unknown function (DUF1218) (DUF1218)
Phvul.011G133900	3.87553	0.521062	7.43774	1.02e-13	7.66e-13	( PF02519 - Auxin responsive protein (Auxin_inducible)
Phvul.010G118400	3.86519	0.474039	8.15375	3.53e-16	3.17e-15	(1.1.3.37 - D-arabinono-1,4-lactone oxidase / D-arabinono-gamma-lactone oxidase
Phvul.001G176400	3.86397	0.472526	8.17725	2.9e-16	2.63e-15	( PTHR32077:SF7 - FASCICLIN-LIKE ARABINOGALACTAN PROTEIN 11
Phvul.003G026700	3.86138	0.33688	11.4622	2.04e-30	4.82e-29	(PTHR13683:SF354 - ASPARTYL PROTEASE FAMILY PROTEIN
Phvul.002G019500	3.85225	0.212188	18.1549	1.18e-73	1.97e-71	(PTHR10265:SF25 - CYCLIN-DEPENDENT KINASE INHIBITOR 6
Phvul.011G183400	3.85067	0.284754	13.5228	1.15e-41	5.35e-40	( PF00407 - Pathogenesis-related protein Bet v I family (Bet_v_1)
Phvul.001G018200	3.84486	0.403444	9.5301	1.57e-21	2.07e-20
Phvul.004G097800	3.84135	0.327289	11.7369	8.25e-32	2.12e-30	(3.1.1.13 - Sterol esterase / Triterpenol esterase
Phvul.007G100800	3.84028	0.584539	6.56976	5.04e-11	2.95e-10
Phvul.006G196600	3.82989	0.255195	15.0077	6.54e-51	4.54e-49	TRANSCRIPTION FACTOR ILR3-RELATED
Phvul.010G044800	3.82605	0.579859	6.59824	4.16e-11	2.46e-10	(PTHR15615:SF28 - CYCLIN-U4-1
Phvul.002G325500	3.82547	0.580315	6.59205	4.34e-11	2.56e-10	(PTHR21495:SF79 - DISEASE RESISTANCE-RESPONSIVE (DIRIGENT-LIKE PROTEIN) FAMILY PROTEIN
Phvul.005G173500	3.82194	0.252915	15.1116	1.36e-51	9.8e-50	(PTHR10209:SF95 - GIBBERELLIN 3-BETA-DIOXYGENASE 1-RELATED
Phvul.008G112800	3.81777	0.788941	4.83911	1.3e-06	4.76e-06	(PTHR12483:SF24 - COPPER TRANSPORTER 1-RELATED
Phvul.003G148400	3.81741	0.340444	11.213	3.52e-29	7.63e-28	(PTHR10334:SF204 - ALLERGEN V5/TPX-1-RELATED FAMILY PROTEIN-RELATED
Phvul.004G149100	3.81079	0.190036	20.053	1.9e-89	5.52e-87	(PTHR27008:SF19 - INACTIVE RECEPTOR KINASE RLK902-RELATED
Phvul.009G240200	3.81048	0.855738	4.45286	8.47e-06	2.78e-05	(2.5.1.3 - Thiamine-phosphate diphosphorylase / TMP pyrophosphorylase
Phvul.003G281200	3.79251	0.233836	16.2187	3.72e-59	4.04e-57	(PTHR10426//PTHR10426:SF33 - STRICTOSIDINE SYNTHASE-RELATED
Phvul.008G250400	3.78297	0.665015	5.68855	1.28e-08	5.9e-08
Phvul.006G015100	3.78226	0.471316	8.02488	1.02e-15	8.87e-15	( PF02519 - Auxin responsive protein (Auxin_inducible)
Phvul.006G159000	3.77684	0.204753	18.4459	5.63e-76	1.02e-73
Phvul.007G052900	3.7761	0.16012	23.5829	5.78e-123	4.77e-120	(PTHR10617:SF115 - THIAMINE THIAZOLE SYNTHASE
Phvul.009G175600	3.76924	0.628326	5.99885	1.99e-09	9.95e-09	(PTHR24320:SF81 - NAD(P)-BINDING ROSSMANN-FOLD SUPERFAMILY PROTEIN
Phvul.003G116900	3.76845	0.517629	7.28021	3.33e-13	2.39e-12	( PF04043 - Plant invertase/pectin methylesterase inhibitor (PMEI)
Phvul.003G223600	3.76318	0.416663	9.03172	1.69e-19	1.93e-18	AP2
Phvul.003G003600	3.75971	0.595489	6.31364	2.73e-10	1.49e-09	( PF00892 - EamA-like transporter family (EamA)
Phvul.005G036200	3.74955	0.421624	8.8931	5.94e-19	6.54e-18
Phvul.008G047700	3.74937	0.398363	9.41194	4.87e-21	6.2e-20	(PTHR10795//PTHR10795:SF365 - PROPROTEIN CONVERTASE SUBTILISIN/KEXIN
Phvul.010G010200	3.74628	0.387293	9.67298	3.93e-22	5.38e-21	(PTHR31867:SF9 - EXPANSIN-A6
Phvul.001G155600	3.74131	1.23032	3.04093	0.00235848	0.00518714	(PTHR33591:SF3 - BETA-CAROTENE ISOMERASE D27, CHLOROPLASTIC
Phvul.006G202700	3.73888	0.211145	17.7077	3.66e-70	5.68e-68
Phvul.009G089300	3.73379	0.60693	6.15193	7.65e-10	4.01e-09	ETHYLENE-RESPONSIVE TRANSCRIPTION FACTOR
Phvul.003G061600	3.7264	0.354275	10.5184	7.11e-26	1.24e-24	(PTHR31375:SF46 - PECTIN LYASE-LIKE PROTEIN
Phvul.003G245900	3.72393	0.257119	14.4833	1.55e-47	9.3e-46	(1.1.1.102 - 3-dehydrosphinganine reductase / KTS reductase
Phvul.003G243200	3.71913	0.4671	7.96216	1.69e-15	1.45e-14	( PF03168 - Late embryogenesis abundant protein (LEA_2)
Phvul.006G081000	3.71728	0.31573	11.7736	5.34e-32	1.39e-30	(PF06697 - Protein of unknown function (DUF1191) (DUF1191)
Phvul.008G020100	3.71519	0.312119	11.9031	1.14e-32	3.06e-31
Phvul.008G213400	3.71122	0.23084	16.077	3.7e-58	3.8e-56	(PTHR32227:SF116 - O-GLYCOSYL HYDROLASES FAMILY 17 PROTEIN
Phvul.001G150800	3.70523	0.46264	8.00889	1.16e-15	1e-14	( PF11250 - Fantastic Four meristem regulator (FAF)
Phvul.011G080800	3.69345	0.385462	9.58187	9.53e-22	1.27e-20	(PTHR10217:SF538 - CYCLIC NUCLEOTIDE-GATED ION CHANNEL 15-RELATED
Phvul.003G213000	3.69165	0.240202	15.3689	2.65e-53	2.15e-51	(PTHR11552//PTHR11552:SF116 - GLUCOSE-METHANOL-CHOLINE GMC OXIDOREDUCTASE
Phvul.005G039200	3.68192	0.307522	11.9729	4.93e-33	1.37e-31	(PTHR10353//PTHR10353:SF44 - GLYCOSYL HYDROLASE
Phvul.011G175300	3.67839	1.23035	2.98972	0.00279231	0.00605612	(2) 2.7.11.1 - Non-specific serine/threonine protein kinase / Threonine-specific protein kinase
Phvul.010G144200	3.67743	0.262796	13.9935	1.71e-44	8.82e-43	( 3.1.3.2 - Acid phosphatase / Phosphomonoesterase
Phvul.002G241000	3.67141	0.427685	8.5844	9.13e-18	9.21e-17
Phvul.004G093100	3.66747	0.171489	21.3861	1.8e-101	7.75e-99	(PTHR21649:SF26 - CHLOROPHYLL A-B BINDING PROTEIN 1, CHLOROPLASTIC-RELATED
Phvul.005G012300	3.66479	0.457025	8.01878	1.07e-15	9.3e-15	(PTHR33512:SF2 - F16P17.15
Phvul.007G115000	3.6608	0.950052	3.85326	0.000116555	0.000321461	( PF14244 - gag-polypeptide of LTR copia-type (UBN2_3)
Phvul.003G084000	3.65985	0.508515	7.19712	6.15e-13	4.33e-12
Phvul.008G030900	3.65719	0.304616	12.0059	3.31e-33	9.3e-32
Phvul.004G171200	3.65503	0.237096	15.4158	1.28e-53	1.06e-51	(PTHR12374//PTHR12374:SF19 - TRANSCRIPTIONAL ADAPTOR 2 ADA2 -RELATED
Phvul.003G080100	3.64294	0.331861	10.9773	4.91e-28	9.85e-27	(PTHR11709//PTHR11709:SF11 - MULTI-COPPER OXIDASE
Phvul.010G147100	3.63893	0.201267	18.0801	4.57e-73	7.55e-71	(PTHR19139:SF99 - AQUAPORIN TIP2-1
Phvul.011G010600	3.62873	0.281652	12.8837	5.56e-38	2.09e-36	(PTHR11802:SF66 - SERINE CARBOXYPEPTIDASE-LIKE 36-RELATED
Phvul.004G123200	3.62562	0.336028	10.7897	3.85e-27	7.32e-26	(PTHR21726:SF51 - GENOMIC DNA, CHROMOSOME 5, P1 CLONE:MTG10
Phvul.001G092000	3.62177	0.882147	4.10563	4.03e-05	0.000119735
Phvul.007G152600	3.6168	0.31577	11.4539	2.25e-30	5.28e-29	(PTHR18952:SF100 - ALPHA CARBONIC ANHYDRASE 5
Phvul.003G057000	3.61634	0.254339	14.2186	7.02e-46	3.88e-44	(PTHR31235:SF56 - PEROXIDASE 19
Phvul.011G198600	3.61623	0.372623	9.70478	2.88e-22	3.99e-21	( PTHR11783//PTHR11783:SF89 - SULFOTRANSFERASE SULT
Phvul.002G046900	3.61496	0.388564	9.30338	1.36e-20	1.68e-19	( PF02298 - Plastocyanin-like domain (Cu_bind_like)
Phvul.010G144100	3.61387	0.226037	15.988	1.55e-57	1.57e-55
Phvul.002G007900	3.60414	0.376361	9.5763	1.01e-21	1.34e-20	(PTHR11588:SF101 - TUBULIN ALPHA-2 CHAIN-RELATED
Phvul.010G040600	3.59899	0.343536	10.4763	1.11e-25	1.9e-24	(PTHR11863:SF41 - PROTEIN ECERIFERUM 1
Phvul.009G070600	3.59575	0.319177	11.2657	1.94e-29	4.26e-28	(PTHR31807:SF8 - QWRF MOTIF-CONTAINING PROTEIN 9
Phvul.007G248900	3.58906	0.320233	11.2076	3.74e-29	8.08e-28	(PTHR23201//PTHR23201:SF8 - EXTENSIN, PROLINE-RICH PROTEIN
Phvul.009G134800	3.58767	0.338487	10.5991	3.01e-26	5.38e-25	( PF14416 - PMR5 N terminal Domain (PMR5N)
Phvul.002G297600	3.58461	0.213444	16.7941	2.69e-63	3.35e-61	(PTHR22298:SF19 - ENDOGLUCANASE 19-RELATED
Phvul.002G052800	3.58185	0.267234	13.4034	5.77e-41	2.61e-39
Phvul.008G128700	3.57615	0.469056	7.62413	2.46e-14	1.93e-13	(1.14.99.43 - Beta-amyrin 24-hydroxylase / Sophoradiol 24-hydroxylase
Phvul.003G236600	3.57296	0.64923	5.50338	3.73e-08	1.63e-07
Phvul.009G188200	3.57198	0.762648	4.68366	2.82e-06	9.83e-06
Phvul.009G059700	3.56485	0.255691	13.942	3.52e-44	1.79e-42	( 3.2.1.78 - Mannan endo-1,4-beta-mannosidase / Endo-1,4-mannanase
Phvul.001G255200	3.56345	0.605815	5.88208	4.05e-09	1.96e-08	(PTHR14155:SF110 - RING/U-BOX DOMAIN-CONTAINING PROTEIN
Phvul.002G289100	3.56253	0.258031	13.8066	2.32e-43	1.16e-41	(PTHR11588//PTHR11588:SF124 - TUBULIN
Phvul.005G062100	3.55497	0.387197	9.1813	4.26e-20	5.04e-19
Phvul.002G325400	3.54486	0.379354	9.34445	9.24e-21	1.16e-19	(PTHR21495:SF79 - DISEASE RESISTANCE-RESPONSIVE (DIRIGENT-LIKE PROTEIN) FAMILY PROTEIN
Phvul.008G091000	3.5424	0.487496	7.26651	3.69e-13	2.63e-12	( PTHR11926//PTHR11926:SF384 - GLUCOSYL/GLUCURONOSYL TRANSFERASES
Phvul.001G039400	3.54195	0.356945	9.92295	3.31e-23	4.85e-22
Phvul.011G075900	3.54155	0.365236	9.69661	3.12e-22	4.31e-21	(PF01301//PF02140//PF02449 - Glycosyl hydrolases family 35 (Glyco_hydro_35) // Galactose binding lectin domain (Gal_Lectin) // Beta-galactosidase (Glyco_hydro_42)
Phvul.003G042900	3.53651	0.323347	10.9372	7.65e-28	1.51e-26	(3.7.1.8 - 2,6-dioxo-6-phenylhexa-3-enoate hydrolase / HOHPDA hydrolase
Phvul.011G039400	3.53407	0.296272	11.9285	8.41e-33	2.29e-31	(PTHR22298:SF29 - ENDOGLUCANASE 22-RELATED
Phvul.009G224300	3.5337	0.468729	7.53889	4.74e-14	3.64e-13
Phvul.008G253600	3.53337	0.493466	7.1603	8.05e-13	5.63e-12	AP2
Phvul.004G062900	3.53055	0.267834	13.1818	1.12e-39	4.61e-38
Phvul.002G264700	3.52852	0.25759	13.6982	1.04e-42	5.05e-41	(PTHR33471:SF5 - EXPRESSED PROTEIN
Phvul.008G061500	3.52654	0.272885	12.9232	3.33e-38	1.27e-36
Phvul.011G117500	3.52347	0.328561	10.724	7.86e-27	1.46e-25	(PTHR31692:SF5 - EXPANSIN-B1-RELATED
Phvul.009G067400	3.52318	0.285695	12.332	6.09e-35	1.95e-33	(PTHR13902//PTHR13902:SF64 - SERINE/THREONINE-PROTEIN KINASE WNK WITH NO LYSINE -RELATED
Phvul.011G037700	3.51774	0.403445	8.71927	2.8e-18	2.93e-17	( PF02519 - Auxin responsive protein (Auxin_inducible)
Phvul.002G057400	3.51713	0.291505	12.0654	1.61e-33	4.63e-32	(3.5.1.10 - Formyltetrahydrofolate deformylase / Formyltetrahydrofolate hydrolase
Phvul.004G096500	3.50942	0.677467	5.1802	2.22e-07	8.85e-07	( KOG4473 - Uncharacterized membrane protein
Phvul.004G173100	3.50838	0.313164	11.203	3.94e-29	8.5e-28	(PF06376 - Protein of unknown function (DUF1070) (DUF1070)
Phvul.004G013500	3.50159	0.173125	20.2257	5.81e-91	1.85e-88	(PTHR11002:SF7 - CARBONIC ANHYDRASE 2, CHLOROPLASTIC-RELATED
Phvul.009G204300	3.50094	0.632482	5.53524	3.11e-08	1.37e-07	BASIC LEUCINE-ZIPPER 70-RELATED
Phvul.004G068300	3.49706	0.404853	8.63785	5.73e-18	5.86e-17	( 1.14.13.89 - Isoflavone 2'-hydroxylase / Isoflavone 2'-monooxygenase
Phvul.003G124000	3.49685	0.528632	6.61491	3.72e-11	2.2e-10	WRKY
Phvul.001G050400	3.49268	0.808546	4.3197	1.56e-05	4.94e-05
Phvul.011G068500	3.49223	0.526321	6.63516	3.24e-11	1.94e-10	(PTHR22814//PTHR22814:SF82 - COPPER TRANSPORT PROTEIN ATOX1-RELATED
Phvul.008G259500	3.48797	0.352433	9.89682	4.3e-23	6.24e-22	(PTHR31342:SF9 - F10K1.18 PROTEIN
Phvul.004G145500	3.48436	0.454385	7.6683	1.74e-14	1.38e-13	(PTHR11732:SF239 - ALDO/KETO REDUCTASE-RELATED
Phvul.005G169900	3.48283	0.421022	8.27232	1.31e-16	1.22e-15	(PTHR22844//PTHR22844:SF188 - F-BOX AND WD40 DOMAIN PROTEIN
Phvul.007G060900	3.47655	0.311515	11.1601	6.39e-29	1.36e-27	(PTHR32295:SF43 - PROTEIN IQ-DOMAIN 19
Phvul.011G063800	3.47179	0.6222	5.57987	2.41e-08	1.08e-07	(PTHR31867:SF9 - EXPANSIN-A6
Phvul.005G061800	3.46538	0.281143	12.326	6.56e-35	2.09e-33
Phvul.007G231300	3.45787	0.229804	15.0471	3.61e-51	2.53e-49	(PTHR32080:SF4 - CYSTEINE-RICH REPEAT SECRETORY PROTEIN 11-RELATED
Phvul.006G077000	3.45101	0.316141	10.9161	9.66e-28	1.9e-26	(PTHR33057:SF11 - GB
Phvul.007G112100	3.44887	0.414792	8.31469	9.2e-17	8.59e-16	( PF00069//PF08263//PF13855 - Protein kinase domain (Pkinase) // Leucine rich repeat N-terminal domain (LRRNT_2) // Leucine rich repeat (LRR_8)
Phvul.003G187100	3.44723	0.459686	7.4991	6.43e-14	4.89e-13	(3.6.1.12 - dCTP diphosphatase / Deoxycytidine-triphosphatase
Phvul.003G138400	3.44595	0.292766	11.7703	5.55e-32	1.44e-30
Phvul.008G224600	3.44483	0.252716	13.6312	2.61e-42	1.25e-40	(PTHR24286:SF44 - CYTOCHROME P450 90A1
Phvul.003G238200	3.44107	0.265433	12.964	1.96e-38	7.55e-37	(PTHR37209:SF2 - LYSINE-RICH ARABINOGALACTAN PROTEIN 17-RELATED
Phvul.003G217800	3.43967	0.22585	15.2299	2.24e-52	1.72e-50	(PTHR11709:SF82 - MONOCOPPER OXIDASE-LIKE PROTEIN SKU5
Phvul.007G223800	3.43873	0.266587	12.8991	4.56e-38	1.72e-36	(2.4.1.32 - Glucomannan 4-beta-mannosyltransferase / Glucomannan-synthase
Phvul.008G050300	3.43687	0.302716	11.3535	7.13e-30	1.6e-28	(PTHR23213//PTHR23213:SF220 - FORMIN-RELATED
Phvul.005G119300	3.43658	1.08065	3.18011	0.00147221	0.00335371	(PTHR11850:SF111 - BEL1-LIKE HOMEODOMAIN PROTEIN 1-RELATED
Phvul.006G138600	3.43372	1.24965	2.74775	0.00600049	0.0121428	( PF14547 - Hydrophobic seed protein (Hydrophob_seed)
Phvul.011G037200	3.43336	0.440034	7.80249	6.07e-15	5.01e-14	( PF02519 - Auxin responsive protein (Auxin_inducible)
Phvul.009G049100	3.41984	0.330009	10.3629	3.66e-25	6.02e-24	(PTHR11054//PTHR11054:SF3 - 6-PHOSPHOGLUCONOLACTONASE
Phvul.006G068500	3.41795	0.317192	10.7756	4.49e-27	8.46e-26	(PTHR11638:SF68 - DOUBLE CLP-N MOTIF-CONTAINING P-LOOP NUCLEOSIDE TRIPHOSPHATE HYDROLASE DOMAIN-CONTAINING PROTEIN-RELATED
Phvul.010G065800	3.41758	0.284771	12.0011	3.5e-33	9.84e-32	(PTHR13234:SF8 - GAMMA-INTERFERON-INDUCIBLE LYSOSOMAL THIOL REDUCTASE
Phvul.009G108400	3.41285	0.300803	11.3458	7.78e-30	1.75e-28	(PTHR11654//PTHR11654:SF161 - OLIGOPEPTIDE TRANSPORTER-RELATED
Phvul.011G067200	3.41155	0.284543	11.9896	4.03e-33	1.12e-31	(PTHR19139//PTHR19139:SF55 - AQUAPORIN TRANSPORTER
Phvul.001G090300	3.40995	0.795015	4.28916	1.79e-05	5.62e-05	(PTHR10168:SF62 - GLUTAREDOXIN-C7-RELATED
Phvul.004G111800	3.40356	0.889992	3.82426	0.000131167	0.000358884	(PTHR31062:SF1 - XYLOGLUCAN ENDOTRANSGLUCOSYLASE/HYDROLASE PROTEIN 8-RELATED
Phvul.001G215300	3.4027	0.535162	6.35825	2.04e-10	1.13e-09	(PTHR11183//PTHR11183:SF54 - GLYCOGENIN
Phvul.009G218900	3.40121	0.194344	17.501	1.41e-68	2.06e-66	(PTHR10795:SF439 - SERINE PROTEINASE-RELATED
Phvul.006G160600	3.39499	0.518883	6.54288	6.03e-11	3.5e-10	(PTHR35725:SF2 - CLASSICAL ARABINOGALACTAN PROTEIN 25
Phvul.002G307800	3.38733	0.242914	13.9446	3.4e-44	1.73e-42	(PTHR32227:SF88 - GLUCAN ENDO-1,3-BETA-GLUCOSIDASE 12-RELATED
Phvul.009G033500	3.38386	0.266994	12.6739	8.25e-37	2.93e-35	( PF02298 - Plastocyanin-like domain (Cu_bind_like)
Phvul.004G092900	3.37695	0.387041	8.72505	2.66e-18	2.79e-17	(PTHR21649//PTHR21649:SF20 - CHLOROPHYLL A/B BINDING PROTEIN
Phvul.008G260000	3.37525	0.266889	12.6467	1.17e-36	4.13e-35	(PTHR32285:SF14 - PROTEIN PMR5-RELATED
Phvul.009G067300	3.37394	0.354868	9.50758	1.95e-21	2.55e-20	(PTHR12411:SF344 - CYSTEINE PROTEASE COMPONENT OF PROTEASE-INHIBITOR COMPLEX-RELATED
Phvul.004G063900	3.37221	0.220996	15.2592	1.43e-52	1.11e-50	(PF06974 - Protein of unknown function (DUF1298) (DUF1298)
Phvul.002G301600	3.37075	0.305787	11.0232	2.95e-28	5.99e-27	(PTHR24320:SF81 - NAD(P)-BINDING ROSSMANN-FOLD SUPERFAMILY PROTEIN
Phvul.007G052800	3.36711	0.170726	19.7222	1.39e-86	3.63e-84	(PTHR31062:SF1 - XYLOGLUCAN ENDOTRANSGLUCOSYLASE/HYDROLASE PROTEIN 8-RELATED
Phvul.005G111300	3.35756	0.262482	12.7916	1.83e-37	6.67e-36	(PTHR31062:SF11 - XYLOGLUCAN ENDOTRANSGLUCOSYLASE/HYDROLASE PROTEIN 9
Phvul.003G162500	3.35594	0.742608	4.51913	6.21e-06	2.07e-05	(PTHR23111//PTHR23111:SF41 - ZINC FINGER PROTEIN
Phvul.008G049600	3.35508	0.321505	10.4355	1.71e-25	2.88e-24	(PTHR15615:SF28 - CYCLIN-U4-1
Phvul.007G180800	3.35466	0.510192	6.57528	4.86e-11	2.85e-10	(PTHR24322:SF566 - GLUCOSE AND RIBITOL DEHYDROGENASE HOMOLOG 1-RELATED
Phvul.001G225700	3.35425	0.354674	9.45729	3.16e-21	4.09e-20	( PF07816 - Protein of unknown function (DUF1645) (DUF1645)
Phvul.007G073400	3.353	0.34462	9.72956	2.26e-22	3.15e-21	(PTHR11206:SF152 - MATE EFFLUX FAMILY PROTEIN
Phvul.001G028800	3.35197	0.356315	9.40732	5.09e-21	6.48e-20
Phvul.002G061800	3.34948	0.252158	13.2833	2.89e-40	1.26e-38	(PTHR10972:SF88 - OXYSTEROL-BINDING PROTEIN-RELATED PROTEIN 2A-RELATED
Phvul.009G017800	3.34509	1.25967	2.65553	0.00791843	0.0156391
Phvul.006G031700	3.34444	0.22476	14.8801	4.44e-50	3.01e-48	(PTHR12526:SF360 - SUCROSE-PHOSPHATE SYNTHASE 3-RELATED
Phvul.002G172100	3.34395	0.201263	16.6148	5.44e-62	6.57e-60	(PTHR10980:SF3 - LD16419P
Phvul.003G029700	3.34278	0.328923	10.1628	2.91e-24	4.52e-23	( PF00069//PF08263 - Protein kinase domain (Pkinase) // Leucine rich repeat N-terminal domain (LRRNT_2)
Phvul.002G048400	3.33384	0.400527	8.32364	8.53e-17	7.98e-16	(PTHR31707:SF32 - PECTINESTERASE-RELATED PROTEIN-RELATED
Phvul.002G181000	3.32204	0.343312	9.67644	3.8e-22	5.21e-21
Phvul.004G020100	3.32055	0.289018	11.4891	1.5e-30	3.58e-29	(PTHR31517:SF11 - PEROXIDASE 31-RELATED
Phvul.006G093700	3.31496	0.421212	7.87007	3.54e-15	2.97e-14	(PTHR22814:SF134 - COPPER-BINDING FAMILY PROTEIN-RELATED
Phvul.004G006300	3.31422	0.376608	8.80017	1.37e-18	1.46e-17	( PTHR24296:SF1 - ALKANE HYDROXYLASE CYP96A15-RELATED
Phvul.006G110000	3.31318	0.458004	7.23396	4.69e-13	3.33e-12	(PTHR31234:SF12 - LATE EMBRYOGENESIS ABUNDANT HYDROXYPROLINE-RICH GLYCOPROTEIN
Phvul.011G183300	3.30972	0.39537	8.3712	5.7e-17	5.41e-16	( PF00407 - Pathogenesis-related protein Bet v I family (Bet_v_1)
Phvul.005G046800	3.302	0.440044	7.5038	6.2e-14	4.73e-13	(PTHR24177:SF52 - ANKYRIN REPEAT FAMILY PROTEIN-RELATED
Phvul.004G120000	3.2988	0.352148	9.36763	7.42e-21	9.36e-20	(PTHR10108//PTHR10108:SF861 - METHYLTRANSFERASE
Phvul.001G154200	3.28911	0.272381	12.0754	1.42e-33	4.13e-32	(PTHR11814:SF60 - SULFATE TRANSPORTER 3.1-RELATED
Phvul.001G098200	3.28341	0.424052	7.74292	9.72e-15	7.89e-14	(PTHR31062:SF15 - XYLOGLUCAN ENDOTRANSGLUCOSYLASE/HYDROLASE PROTEIN 4-RELATED
Phvul.006G080700	3.28074	0.326444	10.0499	9.19e-24	1.39e-22	(PTHR11562:SF45 - METAL TOLERANCE PROTEIN C3-RELATED
Phvul.005G134500	3.28021	1.27184	2.57911	0.00990555	0.0191442
Phvul.009G187400	3.27869	0.219104	14.9641	1.26e-50	8.67e-49	(PTHR23201:SF21 - GIBBERELLIN-REGULATED PROTEIN 4
Phvul.011G097900	3.27747	0.276167	11.8677	1.74e-32	4.65e-31	(PTHR31415:SF2 - LATE EMBRYOGENESIS ABUNDANT HYDROXYPROLINE-RICH GLYCOPROTEIN-RELATED
Phvul.003G078500	3.27264	0.281557	11.6234	3.13e-31	7.76e-30
Phvul.003G052400	3.26853	0.509816	6.41121	1.44e-10	8.13e-10	(PTHR31062:SF25 - XYLOGLUCAN ENDOTRANSGLUCOSYLASE/HYDROLASE PROTEIN 33-RELATED
Phvul.009G050800	3.26569	0.883144	3.6978	0.000217475	0.000572637	(PTHR13832:SF218 - PROTEIN PHOSPHATASE 2C 57
Phvul.008G215600	3.25852	0.344585	9.45637	3.19e-21	4.12e-20	(PTHR22835//PTHR22835:SF276 - ZINC FINGER FYVE DOMAIN CONTAINING PROTEIN
Phvul.001G010100	3.24744	0.219838	14.7719	2.22e-49	1.47e-47	(PTHR31218:SF53 - PROTEIN WALLS ARE THIN 1
Phvul.010G111700	3.24661	0.334989	9.69171	3.27e-22	4.51e-21	(PTHR32285:SF9 - PROTEIN TRICHOME BIREFRINGENCE-LIKE 25-RELATED
Phvul.006G139700	3.24603	0.250338	12.9666	1.89e-38	7.33e-37	(PTHR22814//PTHR22814:SF94 - COPPER TRANSPORT PROTEIN ATOX1-RELATED
Phvul.008G086400	3.24079	0.274677	11.7985	3.97e-32	1.04e-30	( PF00069//PF08263//PF13855 - Protein kinase domain (Pkinase) // Leucine rich repeat N-terminal domain (LRRNT_2) // Leucine rich repeat (LRR_8)
Phvul.011G102500	3.2358	0.204672	15.8097	2.67e-56	2.56e-54	(PTHR11709//PTHR11709:SF106 - MULTI-COPPER OXIDASE
Phvul.006G012300	3.23397	0.428293	7.55084	4.32e-14	3.33e-13	(PTHR22835//PTHR22835:SF229 - ZINC FINGER FYVE DOMAIN CONTAINING PROTEIN
Phvul.004G092700	3.22342	0.514682	6.26292	3.78e-10	2.03e-09	(PTHR21649:SF26 - CHLOROPHYLL A-B BINDING PROTEIN 1, CHLOROPLASTIC-RELATED
Phvul.001G149100	3.22025	0.71952	4.47556	7.62e-06	2.52e-05	(PTHR33102:SF11 - DVL14-RELATED
Phvul.001G005500	3.21806	0.233567	13.7779	3.46e-43	1.71e-41	(PTHR10774:SF50 - SYNAPTOTAGMIN-1-RELATED
Phvul.008G290500	3.21589	0.262272	12.2617	1.45e-34	4.51e-33	(PTHR11040:SF35 - ZINC TRANSPORTER 3-RELATED
Phvul.003G275200	3.21516	0.264638	12.1493	5.79e-34	1.72e-32	(PTHR21461:SF12 - F21O3.9 PROTEIN-RELATED
Phvul.003G005600	3.21499	0.336119	9.56503	1.12e-21	1.49e-20
Phvul.010G014000	3.20494	0.362369	8.84442	9.2e-19	9.99e-18	(PTHR19297//PTHR19297:SF112 - GLYCOSYLTRANSFERASE 14 FAMILY MEMBER
Phvul.006G098400	3.20126	0.291588	10.9787	4.84e-28	9.72e-27	(PTHR31642:SF9 - (Z)-3-HEXEN-1-OL ACETYLTRANSFERASE
Phvul.005G097800	3.19712	0.274665	11.6401	2.58e-31	6.4e-30	bHLH
Phvul.009G012700	3.19652	0.27884	11.4636	2.01e-30	4.74e-29	(PTHR23421:SF51 - BETA-GALACTOSIDASE 5
Phvul.007G202800	3.19444	0.227382	14.0488	7.83e-45	4.1e-43	( PF04398 - Protein of unknown function, DUF538 (DUF538)
Phvul.001G011500	3.19261	0.224487	14.2218	6.71e-46	3.72e-44	(PTHR31898:SF1 - TRANSMEMBRANE PROTEIN 136
Phvul.009G225500	3.19177	0.221218	14.4281	3.44e-47	2.04e-45	(PTHR21649//PTHR21649:SF5 - CHLOROPHYLL A/B BINDING PROTEIN
Phvul.009G021000	3.1876	0.233792	13.6344	2.5e-42	1.2e-40	(PTHR11709:SF90 - MULTI-COPPER OXIDASE TYPE I FAMILY PROTEIN-RELATED
Phvul.006G213900	3.18754	0.494794	6.44217	1.18e-10	6.69e-10	(PTHR11157:SF13 - PROTEIN ELO-8, ISOFORM A
Phvul.003G197900	3.18453	0.326135	9.76444	1.6e-22	2.25e-21	(PTHR24072:SF149 - RAC-LIKE GTP-BINDING PROTEIN ARAC10-RELATED
Phvul.003G154300	3.18447	0.308556	10.3206	5.69e-25	9.23e-24	(PTHR31807:SF2 - HAUS AUGMIN-LIKE COMPLEX SUBUNIT 8
Phvul.001G164000	3.18359	0.202093	15.7531	6.54e-56	6.25e-54	(PTHR31284:SF15 - HAD SUPERFAMILY, SUBFAMILY IIIB ACID PHOSPHATASE
Phvul.005G117500	3.18206	0.284328	11.1915	4.49e-29	9.66e-28	(PTHR32499:SF3 - FASCICLIN-LIKE ARABINOGALACTAN PROTEIN 15-RELATED
Phvul.002G072500	3.18022	0.216791	14.6695	1.01e-48	6.46e-47	(PTHR13833:SF42 - NHL DOMAIN-CONTAINING PROTEIN
Phvul.006G205500	3.17952	0.328643	9.67469	3.86e-22	5.3e-21	( PTHR11926//PTHR11926:SF280 - GLUCOSYL/GLUCURONOSYL TRANSFERASES
Phvul.003G079900	3.17572	0.263186	12.0664	1.59e-33	4.58e-32	(PTHR32227:SF120 - GLUCAN ENDO-1,3-BETA-GLUCOSIDASE 1
Phvul.002G092400	3.17414	0.449621	7.0596	1.67e-12	1.13e-11	(PF04669 - Polysaccharide biosynthesis (Polysacc_synt_4)
Phvul.003G080300	3.1729	0.467049	6.7935	1.09e-11	6.83e-11
Phvul.003G208000	3.17231	0.218084	14.5463	6.17e-48	3.81e-46	(PTHR22835//PTHR22835:SF231 - ZINC FINGER FYVE DOMAIN CONTAINING PROTEIN
Phvul.009G077000	3.16735	0.315785	10.0301	1.12e-23	1.7e-22	(PTHR11034:SF23 - N-MYC DOWNREGULATED-LIKE 3 PROTEIN
Phvul.005G068500	3.16467	0.204407	15.4821	4.58e-54	3.89e-52	bHLH
Phvul.001G146800	3.16121	0.288738	10.9484	6.77e-28	1.34e-26	(PTHR27001:SF54 - RECEPTOR-LIKE CYTOPLASMIC KINASE VIA5
Phvul.006G098600	3.15726	0.542465	5.8202	5.88e-09	2.8e-08	(PTHR31642:SF9 - (Z)-3-HEXEN-1-OL ACETYLTRANSFERASE
Phvul.009G083500	3.15628	0.318514	9.90937	3.79e-23	5.53e-22	( PF07911 - Protein of unknown function (DUF1677) (DUF1677)
Phvul.009G252200	3.15471	0.16532	19.0825	3.53e-81	8.01e-79	(PTHR31339:SF15 - PECTIN LYASE-LIKE SUPERFAMILY PROTEIN-RELATED
Phvul.005G047200	3.15346	0.295138	10.6847	1.2e-26	2.19e-25	(KOG0508//KOG4214 - Ankyrin repeat protein // Myotrophin and similar proteins
Phvul.003G022700	3.15084	0.674973	4.6681	3.04e-06	1.06e-05	(PTHR22814//PTHR22814:SF47 - COPPER TRANSPORT PROTEIN ATOX1-RELATED
Phvul.001G254900	3.15079	0.546843	5.76179	8.32e-09	3.9e-08
Phvul.006G110400	3.14793	0.22249	14.1486	1.9e-45	1.03e-43	(PF06376 - Protein of unknown function (DUF1070) (DUF1070)
Phvul.009G176000	3.14623	0.259395	12.1291	7.41e-34	2.18e-32	( PF14365 - Domain of unknown function (DUF4409) (DUF4409)
Phvul.011G099900	3.14572	0.281524	11.1739	5.47e-29	1.17e-27
Phvul.010G116500	3.14539	0.354095	8.8829	6.51e-19	7.13e-18	(PTHR24073:SF345 - RAS-RELATED PROTEIN RABA3
Phvul.003G127800	3.14401	0.495713	6.3424	2.26e-10	1.25e-09	(PTHR31374:SF22 - AUXIN-RESPONSIVE PROTEIN-LIKE PROTEIN-RELATED
Phvul.007G128200	3.14253	0.404411	7.77064	7.81e-15	6.39e-14	(PTHR14155//PTHR14155:SF178 - RING FINGER DOMAIN-CONTAINING
Phvul.007G147900	3.1341	0.340297	9.2099	3.26e-20	3.91e-19	(PTHR36738:SF1 - EXPRESSED PROTEIN
Phvul.001G151400	3.13329	0.375786	8.33797	7.56e-17	7.1e-16	(PTHR32241:SF5 - INACTIVE PATATIN-LIKE PROTEIN 9-RELATED
Phvul.009G134100	3.12307	0.762487	4.0959	4.21e-05	0.000124519
Phvul.002G111200	3.12269	0.19847	15.7338	8.87e-56	8.44e-54	(PTHR24115:SF496 - ATP BINDING MICROTUBULE MOTOR FAMILY PROTEIN
Phvul.008G163500	3.12225	0.335157	9.31578	1.21e-20	1.5e-19	(PTHR31964:SF37 - ADENINE NUCLEOTIDE ALPHA HYDROLASE-LIKE PROTEIN
Phvul.006G219300	3.12176	0.428475	7.28575	3.2e-13	2.29e-12
Phvul.007G091400	3.12141	0.470604	6.63276	3.29e-11	1.97e-10
Phvul.008G184600	3.1193	0.448352	6.95725	3.47e-12	2.28e-11	(PTHR31066:SF2 - GB
Phvul.004G048700	3.10953	0.270827	11.4816	1.63e-30	3.88e-29	( PF14416 - PMR5 N terminal Domain (PMR5N)
Phvul.009G102200	3.10478	0.211218	14.6994	6.5e-49	4.23e-47	(PTHR32044:SF13 - XYLOGLUCAN GLYCOSYLTRANSFERASE 5-RELATED
Phvul.001G036200	3.1026	0.197761	15.6887	1.81e-55	1.65e-53	(1.14.19.4 - Delta(8)-fatty-acid desaturase / SLD
Phvul.003G218700	3.09897	0.617944	5.01496	5.3e-07	2.03e-06	( PF14547 - Hydrophobic seed protein (Hydrophob_seed)
Phvul.002G267500	3.09513	0.620145	4.99098	6.01e-07	2.28e-06	(PTHR33743:SF3 - ROOT MERISTEM GROWTH FACTOR 9
Phvul.009G203100	3.09472	0.199402	15.52	2.54e-54	2.2e-52	(PTHR31673:SF3 - COBRA-LIKE EXTRACELLULAR GLYCOSYL-PHOSPHATIDYL INOSITOL-ANCHORED FAMILY PROTEIN-RELATED
Phvul.001G212100	3.09147	0.231055	13.3798	7.93e-41	3.57e-39	(PTHR30620:SF4 - BETA-D-XYLOSIDASE 2-RELATED
Phvul.004G093200	3.09039	1.12097	2.7569	0.00583525	0.0118397	(PTHR21649:SF26 - CHLOROPHYLL A-B BINDING PROTEIN 1, CHLOROPLASTIC-RELATED
Phvul.006G128100	3.08802	0.99748	3.09583	0.00196266	0.00437864
Phvul.006G080200	3.08237	0.203324	15.1599	6.52e-52	4.84e-50	( PF00069//PF00560//PF08263//PF13855 - Protein kinase domain (Pkinase) // Leucine Rich Repeat (LRR_1) // Leucine rich repeat N-terminal domain (LRRNT_2) // Leucine rich repeat (LRR_8)
Phvul.003G245700	3.08117	0.255023	12.0819	1.32e-33	3.83e-32	( PF04784//PF14389 - Protein of unknown function, DUF547 (DUF547) // Leucine-zipper of ternary complex factor MIP1 (Lzipper-MIP1)
Phvul.005G036600	3.08093	0.211818	14.5451	6.27e-48	3.86e-46	(PTHR27000:SF151 - DNA-DAMAGE-REPAIR/TOLERATION PROTEIN DRT100-RELATED
Phvul.001G005900	3.07936	0.272479	11.3013	1.29e-29	2.85e-28	(PTHR24221:SF235 - ABC TRANSPORTER B FAMILY MEMBER 13-RELATED
Phvul.009G148300	3.07794	0.329129	9.35178	8.62e-21	1.08e-19	(PTHR14221//PTHR14221:SF8 - WD REPEAT DOMAIN 44
Phvul.002G310200	3.07427	0.460698	6.67307	2.51e-11	1.51e-10	AP2
Phvul.001G209400	3.07096	0.275734	11.1374	8.25e-29	1.74e-27	(PTHR31707:SF25 - PECTINESTERASE/PECTINESTERASE INHIBITOR 39-RELATED
Phvul.005G106800	3.07015	0.244225	12.571	3.05e-36	1.05e-34	(PTHR27001:SF91 - PROTEIN STRUBBELIG-RELATED
Phvul.009G020400	3.06894	0.295719	10.3779	3.13e-25	5.16e-24	(4.1.1.17 - Ornithine decarboxylase / L-ornithine carboxy-lyase
Phvul.008G079000	3.06612	0.207186	14.7989	1.49e-49	9.95e-48	(PF06697 - Protein of unknown function (DUF1191) (DUF1191)
Phvul.007G144700	3.06513	0.287594	10.6578	1.6e-26	2.9e-25	(KOG4453 - Predicted ER membrane protein
Phvul.008G255300	3.06397	0.147652	20.7512	1.19e-95	4.4e-93	(PTHR31288:SF5 - GENOMIC DNA, CHROMOSOME 3, P1 CLONE: MXL8-RELATED
Phvul.005G085800	3.06358	0.199375	15.3659	2.77e-53	2.24e-51	(PTHR21649//PTHR21649:SF11 - CHLOROPHYLL A/B BINDING PROTEIN
Phvul.001G203200	3.06216	0.299268	10.2321	1.42e-24	2.25e-23	(PTHR10168:SF57 - GLUTAREDOXIN-C13-RELATED
Phvul.010G165100	3.05776	0.465803	6.56449	5.22e-11	3.05e-10	(5.4.99.39 - Beta-amyrin synthase / 2,3-oxidosqualene beta-amyrin cyclase
Phvul.001G185400	3.05525	0.255932	11.9378	7.52e-33	2.06e-31	( PF00069//PF08263 - Protein kinase domain (Pkinase) // Leucine rich repeat N-terminal domain (LRRNT_2)
Phvul.004G013900	3.05304	0.305491	9.99388	1.62e-23	2.43e-22	(PTHR22835//PTHR22835:SF239 - ZINC FINGER FYVE DOMAIN CONTAINING PROTEIN
Phvul.001G217600	3.05104	0.490511	6.22012	4.97e-10	2.64e-09	(PTHR24078:SF255 - DNAJ HOMOLOG DNJ-5
Phvul.002G290700	3.0482	0.287659	10.5966	3.09e-26	5.52e-25	(PTHR24296:SF35 - CYTOCHROME P450 86A7
Phvul.005G170300	3.04545	0.620897	4.90492	9.35e-07	3.46e-06	(PTHR19139:SF99 - AQUAPORIN TIP2-1
Phvul.009G152300	3.04431	0.227399	13.3875	7.16e-41	3.22e-39	(3.5.1.99 - Fatty acid amide hydrolase / Oleamide hydrolase
Phvul.002G295600	3.04199	0.190157	15.9972	1.34e-57	1.36e-55	( PF00069//PF08263//PF13855 - Protein kinase domain (Pkinase) // Leucine rich repeat N-terminal domain (LRRNT_2) // Leucine rich repeat (LRR_8)
Phvul.011G146900	3.03988	0.231501	13.1312	2.18e-39	8.9e-38	( PF04398 - Protein of unknown function, DUF538 (DUF538)
Phvul.011G039100	3.0369	0.965553	3.14525	0.00165946	0.00375142	(PTHR11627:SF16 - FRUCTOSE-BISPHOSPHATE ALDOLASE 1, CHLOROPLASTIC-RELATED
Phvul.008G149500	3.03479	0.278126	10.9116	1.01e-27	1.99e-26	(PTHR24198:SF55 - ANKYRIN REPEAT-CONTAINING PROTEIN
Phvul.005G112200	3.03316	0.550704	5.50778	3.63e-08	1.59e-07
Phvul.008G279700	3.03137	0.592975	5.11213	3.19e-07	1.25e-06	(PTHR13301//PTHR13301:SF54 - X-BOX TRANSCRIPTION FACTOR-RELATED
Phvul.008G112600	3.02995	0.295569	10.2512	1.17e-24	1.86e-23	(PF12043 - Domain of unknown function (DUF3527) (DUF3527)
Phvul.002G250400	3.0291	0.532666	5.68668	1.3e-08	5.96e-08	( PF00314 - Thaumatin family (Thaumatin)
Phvul.006G164100	3.024	0.226019	13.3794	7.98e-41	3.58e-39	(PF04862 - Protein of unknown function (DUF642) (DUF642)
Phvul.001G183400	3.0239	0.460916	6.56062	5.36e-11	3.13e-10	PLATZ TRANSCRIPTION FACTOR FAMILY PROTEIN
Phvul.006G068600	3.01908	0.244083	12.3691	3.84e-35	1.26e-33	(PF11960 - Domain of unknown function (DUF3474) (DUF3474)
Phvul.009G237600	3.01656	0.258744	11.6585	2.08e-31	5.2e-30	( PTHR11017//PTHR11017:SF163 - LEUCINE-RICH REPEAT-CONTAINING PROTEIN
Phvul.009G158300	3.01415	0.286928	10.5049	8.2e-26	1.42e-24	( 2.7.11.17 - Calcium/calmodulin-dependent protein kinase / Microtubule-associated protein 2 kinase
Phvul.006G092800	3.01224	0.529586	5.68791	1.29e-08	5.91e-08	(PTHR24322:SF566 - GLUCOSE AND RIBITOL DEHYDROGENASE HOMOLOG 1-RELATED
Phvul.011G209600	3.00682	0.384399	7.82215	5.19e-15	4.3e-14	(PTHR22979 - ZINC FINGER PROTEIN-RELATED
Phvul.002G173800	3.00175	0.581961	5.158	2.5e-07	9.92e-07	(PF05755 - Rubber elongation factor protein (REF) (REF)
Phvul.008G210100	2.99706	0.220879	13.5688	6.14e-42	2.89e-40	(PTHR30620:SF51 - BETA-D-GLUCAN EXOHYDROLASE-LIKE PROTEIN-RELATED
Phvul.001G265300	2.98373	0.208979	14.2776	3.02e-46	1.7e-44	(PTHR31062:SF34 - XYLOGLUCAN ENDOTRANSGLUCOSYLASE/HYDROLASE PROTEIN 15-RELATED
Phvul.004G094500	2.97719	0.289445	10.2859	8.16e-25	1.31e-23
Phvul.004G037200	2.9757	1.05918	2.80944	0.00496285	0.0102193
Phvul.005G061700	2.97362	0.317887	9.35436	8.41e-21	1.06e-19
Phvul.001G134600	2.97032	0.287503	10.3315	5.08e-25	8.26e-24	(PF00560//PF07714//PF13855 - Leucine Rich Repeat (LRR_1) // Protein tyrosine kinase (Pkinase_Tyr) // Leucine rich repeat (LRR_8)
Phvul.008G202500	2.96889	0.576779	5.14737	2.64e-07	1.05e-06	HEAT SHOCK TRANSCRIPTION FACTOR
Phvul.002G307200	2.96621	0.337619	8.78567	1.55e-18	1.65e-17	(PTHR27000:SF4 - EXTENSIN-LIKE PROTEIN-RELATED
Phvul.007G124200	2.96525	0.301096	9.84818	6.98e-23	1e-21	(PTHR10668:SF81 - LONG-CHAIN-ALCOHOL OXIDASE FAO1-RELATED
Phvul.001G185800	2.96063	0.224935	13.1621	1.45e-39	5.97e-38	(2.4.1.32 - Glucomannan 4-beta-mannosyltransferase / Glucomannan-synthase
Phvul.011G139900	2.95611	0.624926	4.73033	2.24e-06	7.93e-06	(PTHR31415:SF22 - LATE EMBRYOGENESIS ABUNDANT HYDROXYPROLINE-RICH GLYCOPROTEIN-RELATED
Phvul.009G192000	2.95555	0.416226	7.10085	1.24e-12	8.53e-12	(PTHR32227:SF75 - GLUCAN ENDO-1,3-BETA-GLUCOSIDASE-LIKE PROTEIN 2-RELATED
Phvul.011G133500	2.95057	0.331512	8.90032	5.57e-19	6.14e-18	( PF02519 - Auxin responsive protein (Auxin_inducible)
Phvul.005G025900	2.9496	0.254471	11.5911	4.57e-31	1.12e-29	(PTHR13683:SF258 - ASPARTYL PROTEASE FAMILY PROTEIN-RELATED
Phvul.010G039100	2.94747	0.306706	9.61008	7.25e-22	9.75e-21	(1.1.1.54//1.3.1.102//1.3.1.74 - 2-alkenal reductase (NADP(+)) / NADPH-dependent alkenal/one oxidoreductase // 2-alkenal reductase (NAD(P)(+)) / NADPH:2-alkenal alpha,beta-hydrogenase
Phvul.006G195300	2.94401	0.463703	6.34891	2.17e-10	1.2e-09	( PF04398 - Protein of unknown function, DUF538 (DUF538)
Phvul.002G058200	2.94046	0.751929	3.91056	9.21e-05	0.000258064	( PF00892 - EamA-like transporter family (EamA)
Phvul.010G069400	2.93768	0.321335	9.14213	6.12e-20	7.2e-19	(PF07168 - Ureide permease (Ureide_permease)
Phvul.001G147200	2.93565	0.321779	9.1232	7.29e-20	8.53e-19	(PTHR23500:SF112 - SUGAR TRANSPORTER ERD6-LIKE 7
Phvul.009G148900	2.93108	0.332608	8.8124	1.22e-18	1.32e-17	(PTHR31707:SF24 - PECTINESTERASE/PECTINESTERASE INHIBITOR 51-RELATED
Phvul.002G262500	2.92694	0.398979	7.33609	2.2e-13	1.59e-12	(PTHR22814//PTHR22814:SF126 - COPPER TRANSPORT PROTEIN ATOX1-RELATED
Phvul.003G279300	2.92618	0.181012	16.1657	8.8e-59	9.31e-57	(PTHR10795//PTHR10795:SF382 - PROPROTEIN CONVERTASE SUBTILISIN/KEXIN
Phvul.001G005800	2.92579	0.686209	4.2637	2.01e-05	6.24e-05
Phvul.008G242700	2.92484	0.270478	10.8136	2.97e-27	5.66e-26	(PTHR24095:SF177 - ACYL-ACTIVATING ENZYME 5, PEROXISOMAL-RELATED
Phvul.003G275400	2.9224	0.224732	13.0039	1.16e-38	4.55e-37
Phvul.004G122900	2.92079	0.318192	9.17933	4.34e-20	5.13e-19	(PTHR14237:SF28 - CATALYTIC/ PYRIDOXAL PHOSPHATE BINDING PROTEIN
Phvul.002G319300	2.91841	0.462287	6.31299	2.74e-10	1.5e-09	(PTHR11886:SF39 - DYNEIN LIGHT CHAIN TYPE 1-LIKE PROTEIN
Phvul.002G327800	2.917	0.220553	13.2258	6.23e-40	2.62e-38	(PTHR34056:SF1 - GENOMIC DNA, CHROMOSOME 3, P1 CLONE: MRC8
Phvul.006G115700	2.91494	0.211722	13.7678	3.98e-43	1.96e-41	(PF13301 - Protein of unknown function (DUF4079) (DUF4079)
Phvul.006G188300	2.91374	0.299732	9.72115	2.45e-22	3.41e-21	DOF
Phvul.001G016900	2.91286	0.46161	6.31022	2.79e-10	1.52e-09	(PTHR13778:SF6 - GALACTURONOSYLTRANSFERASE-LIKE 1-RELATED
Phvul.002G332400	2.91137	0.43279	6.72697	1.73e-11	1.06e-10	(PTHR31948:SF16 - ZINC-FINGER HOMEODOMAIN PROTEIN 14
Phvul.007G176600	2.90833	0.224092	12.9783	1.62e-38	6.32e-37	( PF02309 - AUX/IAA family (AUX_IAA)
Phvul.005G125400	2.90774	0.310975	9.35039	8.73e-21	1.1e-19	(PTHR11011:SF25 - FATTY ACYL-COA REDUCTASE 3-RELATED
Phvul.003G147500	2.90235	0.760456	3.81659	0.000135309	0.000368994	(PTHR31062:SF32 - XYLOGLUCAN ENDOTRANSGLUCOSYLASE/HYDROLASE PROTEIN 25-RELATED
Phvul.009G028900	2.90124	0.220014	13.1866	1.05e-39	4.33e-38	(PTHR31614:SF5 - ALLERGEN-LIKE PROTEIN BRSN20-RELATED
Phvul.001G265600	2.899	0.262487	11.0443	2.33e-28	4.8e-27	(1.1.1.3//2.7.2.4 - Aspartate kinase / Aspartokinase
Phvul.003G054900	2.89826	0.268903	10.7781	4.37e-27	8.25e-26	(PTHR10177:SF206 - CYCLIN-D1-1
Phvul.001G142300	2.89822	0.453461	6.39132	1.64e-10	9.22e-10
Phvul.002G259100	2.89677	0.471131	6.14855	7.82e-10	4.09e-09	(PF05875 - Ceramidase (Ceramidase)
Phvul.009G007600	2.89584	0.189411	15.2887	9.1e-53	7.09e-51	(PF00083//PF07690 - Sugar (and other) transporter (Sugar_tr) // Major Facilitator Superfamily (MFS_1)
Phvul.006G094800	2.89497	0.265519	10.9031	1.11e-27	2.18e-26	(PF06364 - Protein of unknown function (DUF1068) (DUF1068)
Phvul.002G035300	2.89458	0.332906	8.69488	3.47e-18	3.61e-17	( PF04720 - PDDEXK-like family of unknown function (PDDEXK_6)
Phvul.005G183700	2.89116	0.31575	9.15651	5.36e-20	6.31e-19	AP2
Phvul.001G221300	2.88989	0.222519	12.9872	1.45e-38	5.65e-37	(PTHR11654//PTHR11654:SF110 - OLIGOPEPTIDE TRANSPORTER-RELATED
Phvul.002G240800	2.88657	0.49149	5.8731	4.28e-09	2.07e-08
Phvul.005G081500	2.88593	0.228005	12.6573	1.02e-36	3.62e-35
Phvul.008G292700	2.88385	0.265127	10.8772	1.48e-27	2.87e-26
Phvul.011G182900	2.88279	0.273946	10.5232	6.75e-26	1.18e-24	( PF00407 - Pathogenesis-related protein Bet v I family (Bet_v_1)
Phvul.006G090100	2.88105	0.37959	7.58989	3.2e-14	2.49e-13	(PTHR22814//PTHR22814:SF96 - COPPER TRANSPORT PROTEIN ATOX1-RELATED
Phvul.004G175300	2.88028	0.324682	8.87107	7.24e-19	7.91e-18	(PTHR32295:SF22 - PROTEIN IQ-DOMAIN 25
Phvul.007G012600	2.88013	0.236685	12.1686	4.57e-34	1.37e-32	(PTHR27000:SF102 - DISEASE RESISTANCE PROTEIN-LIKE
Phvul.009G017300	2.87877	0.165203	17.4256	5.28e-68	7.56e-66	(PTHR11588//PTHR11588:SF118 - TUBULIN
Phvul.010G058700	2.87816	0.208245	13.821	1.9e-43	9.51e-42
Phvul.008G255800	2.87644	0.271634	10.5894	3.34e-26	5.94e-25	(PTHR32044:SF13 - XYLOGLUCAN GLYCOSYLTRANSFERASE 5-RELATED
Phvul.009G226900	2.87251	0.29467	9.74823	1.88e-22	2.63e-21	(PTHR10795:SF434 - SUBTILISIN SERINE PROTEASE-RELATED
Phvul.008G235800	2.87158	1.14871	2.49982	0.0124256	0.0235421
Phvul.002G290400	2.86636	0.143536	19.9696	1.01e-88	2.86e-86	(PTHR19139:SF169 - AQUAPORIN PIP1-4-RELATED
Phvul.002G211000	2.86035	0.377846	7.57016	3.73e-14	2.89e-13
Phvul.002G007800	2.85874	0.239815	11.9206	9.24e-33	2.5e-31	(PTHR27000:SF61 - LRR RECEPTOR-LIKE SERINE/THREONINE-PROTEIN KINASE HSL2
Phvul.002G011900	2.85845	0.450929	6.33901	2.31e-10	1.28e-09	(PTHR32227:SF98 - GB
Phvul.001G137700	2.85426	0.288536	9.89224	4.5e-23	6.52e-22	(PTHR31344:SF4 - NUCLEOLAR PROTEIN GAR2-LIKE PROTEIN
Phvul.003G050600	2.85366	0.181782	15.6983	1.55e-55	1.43e-53	(PTHR31642:SF22 - PROTEIN ECERIFERUM 26-RELATED
Phvul.006G104500	2.85056	0.419193	6.80011	1.05e-11	6.53e-11	(PTHR22884//PTHR22884:SF376 - SET DOMAIN PROTEINS
Phvul.005G060700	2.84717	0.234185	12.1578	5.22e-34	1.55e-32
Phvul.008G133600	2.845	0.293829	9.68251	3.58e-22	4.91e-21	(PTHR12565//PTHR12565:SF99 - STEROL REGULATORY ELEMENT-BINDING PROTEIN
Phvul.006G064800	2.84314	0.266757	10.6582	1.6e-26	2.9e-25
Phvul.011G054500	2.84094	0.18878	15.049	3.51e-51	2.47e-49	(PTHR34800:SF1 - TETRAPYRROLE-BINDING PROTEIN, CHLOROPLASTIC
Phvul.003G241700	2.84084	0.291332	9.75122	1.82e-22	2.56e-21	ETHYLENE-RESPONSIVE TRANSCRIPTION FACTOR
Phvul.008G122200	2.84064	0.270566	10.4989	8.74e-26	1.51e-24	(PTHR27000:SF92 - HIGHLY SIMILAR TO RECEPTOR-LIKE PROTEIN KINASE-RELATED
Phvul.008G282200	2.84007	0.88895	3.19486	0.00139899	0.00320316	(PTHR22814:SF34 - COPPER TRANSPORT PROTEIN-RELATED
Phvul.007G104800	2.84004	0.309596	9.1734	4.58e-20	5.41e-19	(PTHR24298:SF47 - CYTOCHROME P450 77A4-RELATED
Phvul.009G013300	2.83925	0.608271	4.66773	3.05e-06	1.06e-05
Phvul.001G067700	2.8383	0.323645	8.7698	1.79e-18	1.89e-17	(PTHR27001:SF44 - ADENINE NUCLEOTIDE ALPHA HYDROLASES-DOMAIN CONTAINING PROTEIN KINASE
Phvul.004G142200	2.83801	0.373162	7.60531	2.84e-14	2.22e-13	(PTHR24015:SF419 - NUCLEOTIDE-DIPHOSPHO-SUGAR TRANSFERASE DOMAIN-CONTAINING PROTEIN-RELATED
Phvul.002G074800	2.83586	0.244748	11.5868	4.81e-31	1.18e-29	(PTHR10177:SF206 - CYCLIN-D1-1
Phvul.007G064100	2.83251	0.184159	15.3808	2.2e-53	1.8e-51	(PTHR10795:SF322 - SUBTILISIN SERINE PROTEASE-RELATED
Phvul.007G072500	2.83176	0.275227	10.2888	7.91e-25	1.27e-23
Phvul.010G020300	2.83148	0.411722	6.87717	6.11e-12	3.9e-11	(PTHR13020 - UBIQUITIN-ASSOCIATED UBA/UBX DOMAIN-CONTAINING
Phvul.005G174500	2.83145	0.258255	10.9638	5.71e-28	1.14e-26	(PF04862 - Protein of unknown function (DUF642) (DUF642)
Phvul.001G248600	2.83118	0.273073	10.3679	3.47e-25	5.72e-24	(PTHR11654:SF155 - PROTEIN NRT1/ PTR FAMILY 5.1
Phvul.009G256900	2.82954	0.380007	7.44604	9.62e-14	7.2e-13
Phvul.008G267800	2.82669	0.270593	10.4463	1.52e-25	2.58e-24	(PTHR10388//PTHR10388:SF16 - EUKARYOTIC TRANSLATION INITIATION FACTOR SUI1
Phvul.004G091400	2.82348	0.661994	4.26511	2e-05	6.21e-05	( PF12023 - Domain of unknown function (DUF3511) (DUF3511)
Phvul.007G081100	2.82076	0.37781	7.46608	8.26e-14	6.23e-13
Phvul.010G064300	2.81371	0.253508	11.0991	1.27e-28	2.63e-27	(PTHR27008:SF3 - PROBABLY INACTIVE LEUCINE-RICH REPEAT RECEPTOR-LIKE PROTEIN KINASE IMK2
Phvul.005G126400	2.81262	0.383563	7.33288	2.25e-13	1.63e-12	(PF07876 - Stress responsive A/B Barrel Domain (Dabb)
Phvul.007G011100	2.8121	0.530607	5.29978	1.16e-07	4.77e-07	(PF06136 - Domain of unknown function (DUF966) (DUF966)
Phvul.010G005800	2.80656	0.24829	11.3036	1.26e-29	2.78e-28	(PTHR22835:SF160 - GDSL ESTERASE/LIPASE LTL1
Phvul.002G124100	2.80512	0.294956	9.51029	1.9e-21	2.49e-20
Phvul.002G167200	2.805	0.196455	14.2781	3e-46	1.69e-44	(PTHR23421:SF79 - BETA-GALACTOSIDASE 3
Phvul.006G009900	2.8047	0.224182	12.5108	6.52e-36	2.19e-34	(PTHR33044:SF24 - NON-SPECIFIC LIPID TRANSFER PROTEIN GPI-ANCHORED 2-RELATED
Phvul.002G173300	2.80039	0.275964	10.1477	3.39e-24	5.25e-23	(PTHR33044:SF7 - NON-SPECIFIC LIPID TRANSFER PROTEIN GPI-ANCHORED 1
Phvul.005G061600	2.79793	0.260494	10.7409	6.54e-27	1.22e-25
Phvul.004G014000	2.79748	0.232853	12.0139	3e-33	8.46e-32	(PTHR19959:SF160 - GENOMIC DNA, CHROMOSOME 3, TAC CLONE:K24A2-RELATED
Phvul.002G218200	2.79406	0.521051	5.36235	8.21e-08	3.45e-07	( PF06749 - Protein of unknown function (DUF1218) (DUF1218)
Phvul.001G118200	2.79301	0.340591	8.20047	2.39e-16	2.18e-15	(PTHR10516//PTHR10516:SF312 - PEPTIDYL-PROLYL CIS-TRANS ISOMERASE
Phvul.005G065900	2.79181	0.406906	6.86107	6.83e-12	4.35e-11
Phvul.009G008400	2.79128	0.205809	13.5625	6.68e-42	3.13e-40	(PTHR31407:SF17 - PSBP DOMAIN-CONTAINING PROTEIN 3, CHLOROPLASTIC
Phvul.002G210300	2.78975	0.445192	6.26641	3.69e-10	1.99e-09
Phvul.001G212000	2.789	0.208899	13.3509	1.17e-40	5.21e-39	(PTHR22904:SF7 - T14P4.7 PROTEIN
Phvul.007G020400	2.7889	0.397017	7.02463	2.15e-12	1.44e-11	(PTHR24015:SF419 - NUCLEOTIDE-DIPHOSPHO-SUGAR TRANSFERASE DOMAIN-CONTAINING PROTEIN-RELATED
Phvul.001G053100	2.78875	0.229327	12.1606	5.04e-34	1.5e-32	(PF04862 - Protein of unknown function (DUF642) (DUF642)
Phvul.009G261700	2.78867	0.236589	11.7869	4.56e-32	1.19e-30	(PTHR31707:SF55 - PECTINESTERASE 2-RELATED
Phvul.002G282800	2.78647	0.209504	13.3003	2.31e-40	1.01e-38	(PTHR20863:SF28 - ACYL CARRIER PROTEIN 4, CHLOROPLASTIC
Phvul.005G046700	2.78501	0.363981	7.65152	1.99e-14	1.57e-13	(PF12796//PF13637 - Ankyrin repeats (3 copies) (Ank_2) // Ankyrin repeats (many copies) (Ank_4)
Phvul.011G131800	2.78374	0.357389	7.7891	6.75e-15	5.55e-14	( PF02519 - Auxin responsive protein (Auxin_inducible)
Phvul.010G147200	2.7834	0.348313	7.99107	1.34e-15	1.16e-14	(PTHR31734:SF5 - AUXIN-RESPONSIVE PROTEIN IAA27
Phvul.002G086700	2.78003	0.231666	12.0002	3.55e-33	9.94e-32	(PTHR12300:SF51 - HVA22-LIKE PROTEIN C
Phvul.006G201100	2.7796	0.154743	17.9628	3.81e-72	6.2e-70	(2.4.1.91 - Flavonol 3-O-glucosyltransferase / UDP-glucose flavonol 3-O-glucosyltransferase
Phvul.011G090900	2.77856	0.327872	8.47451	2.36e-17	2.3e-16	(PTHR24351//PTHR24351:SF104 - RIBOSOMAL PROTEIN S6 KINASE
Phvul.003G141200	2.77749	0.574685	4.83306	1.34e-06	4.9e-06	( PF06203 - CCT motif (CCT)
Phvul.007G186500	2.77709	0.232694	11.9345	7.82e-33	2.13e-31	(PTHR11034//PTHR11034:SF24 - N-MYC DOWNSTREAM REGULATED
Phvul.008G281900	2.77612	0.287472	9.657	4.59e-22	6.26e-21	(2.4.2.9//2.7.1.48 - Uracil phosphoribosyltransferase / UMP pyrophosphorylase // Uridine kinase / Uridine monophosphokinase
Phvul.002G084100	2.77576	0.249903	11.1074	1.16e-28	2.4e-27	HOMEODOMAIN-LIKE SUPERFAMILY PROTEIN
Phvul.011G069800	2.77178	0.532333	5.20685	1.92e-07	7.72e-07	(PTHR31319:SF1 - CCT MOTIF FAMILY PROTEIN
Phvul.011G074900	2.76997	0.306666	9.03255	1.68e-19	1.91e-18	(PF02140//PF02449 - Galactose binding lectin domain (Gal_Lectin) // Beta-galactosidase (Glyco_hydro_42)
Phvul.008G021100	2.76837	0.220224	12.5707	3.06e-36	1.05e-34	( PF14416 - PMR5 N terminal Domain (PMR5N)
Phvul.007G229500	2.7682	0.418045	6.62176	3.55e-11	2.11e-10	(PTHR31238:SF48 - GERMIN-LIKE PROTEIN SUBFAMILY 3 MEMBER 2
Phvul.006G217700	2.7675	0.459218	6.02653	1.68e-09	8.46e-09	(2) 2.7.11.1 - Non-specific serine/threonine protein kinase / Threonine-specific protein kinase
Phvul.009G202000	2.76562	0.257832	10.7264	7.65e-27	1.42e-25	(PTHR31413:SF4 - NINJA-FAMILY PROTEIN AFP1-RELATED
Phvul.001G018300	2.76512	0.317188	8.71761	2.84e-18	2.97e-17	(PTHR31496:SF7 - TRANSCRIPTION REPRESSOR KAN1-RELATED
Phvul.007G208200	2.76381	0.214533	12.8829	5.62e-38	2.11e-36	(PTHR21562:SF5 - PECTINACETYLESTERASE FAMILY PROTEIN
Phvul.004G146200	2.76269	0.257594	10.725	7.77e-27	1.44e-25	(PTHR31948:SF16 - ZINC-FINGER HOMEODOMAIN PROTEIN 14
Phvul.009G082100	2.76249	0.191069	14.458	2.23e-47	1.33e-45
Phvul.002G083600	2.76209	0.346843	7.96351	1.67e-15	1.44e-14	( PF01357//PF03330 - Pollen allergen (Pollen_allerg_1) // Rare lipoprotein A (RlpA)-like double-psi beta-barrel (DPBB_1)
Phvul.003G080400	2.76137	0.185737	14.8671	5.39e-50	3.64e-48	(2.1.2.10 - Aminomethyltransferase / Tetrahydrofolate aminomethyltransferase
Phvul.002G254900	2.76042	0.235834	11.7049	1.2e-31	3.06e-30	(PTHR31718:SF0 - EXPRESSED PROTEIN-RELATED
Phvul.010G023400	2.75518	0.692659	3.97768	6.96e-05	0.000198591
Phvul.007G101300	2.75132	0.182696	15.0596	2.99e-51	2.12e-49	(PTHR30523:SF6 - PHOSPHOENOLPYRUVATE CARBOXYLASE 4
Phvul.003G206500	2.74994	0.714798	3.84716	0.000119495	0.000328604
Phvul.009G119300	2.74966	0.249238	11.0323	2.67e-28	5.46e-27	(PTHR22814:SF155 - HEAVY METAL-ASSOCIATED ISOPRENYLATED PLANT PROTEIN 26
Phvul.003G028600	2.74962	0.222758	12.3435	5.28e-35	1.69e-33	(PTHR13683:SF274 - ASPARTYL PROTEASE FAMILY PROTEIN
Phvul.002G018200	2.74899	0.202768	13.5573	7.17e-42	3.36e-40	(PTHR33136:SF7 - PROTEIN RALF-LIKE 26-RELATED
Phvul.006G021400	2.74525	0.397591	6.90471	5.03e-12	3.24e-11	( PF14577 - Sieve element occlusion C-terminus (SEO_C)
Phvul.004G019600	2.74502	0.245613	11.1762	5.33e-29	1.14e-27	(PTHR32044:SF11 - XYLOGLUCAN GLYCOSYLTRANSFERASE 4
Phvul.008G199400	2.74076	0.183352	14.9481	1.6e-50	1.09e-48	(PTHR31339:SF3 - GLYCOSIDE HYDROLASE FAMILY 28 PROTEIN / POLYGALACTURONASE (PECTINASE) FAMILY PROTEIN
Phvul.011G102700	2.73957	0.223765	12.2431	1.83e-34	5.61e-33	(PTHR19139:SF75 - AQUAPORIN SIP1-1-RELATED
Phvul.008G287500	2.73696	0.883554	3.09767	0.00195048	0.00435242
Phvul.006G181200	2.73369	0.28889	9.46272	3e-21	3.89e-20	(PTHR31384:SF5 - AUXIN RESPONSE FACTOR 3
Phvul.011G110300	2.73346	0.366361	7.4611	8.58e-14	6.46e-13
Phvul.003G053100	2.73221	0.282107	9.685	3.49e-22	4.8e-21	(PTHR13833:SF42 - NHL DOMAIN-CONTAINING PROTEIN
Phvul.007G217400	2.73075	0.232449	11.7478	7.25e-32	1.88e-30	(PF00225//PF00307 - Kinesin motor domain (Kinesin) // Calponin homology (CH) domain (CH)
Phvul.003G071700	2.7277	0.307161	8.88037	6.66e-19	7.29e-18	(PTHR11214:SF103 - BETA-1,3-GALACTOSYLTRANSFERASE 17-RELATED
Phvul.010G157300	2.7266	0.726295	3.75412	0.000173949	0.000465147	( PF05678 - VQ motif (VQ)
Phvul.001G020500	2.726	0.284801	9.57159	1.05e-21	1.4e-20	(PTHR23024//PTHR23024:SF235 - MEMBER OF 'GDXG' FAMILY OF LIPOLYTIC ENZYMES
Phvul.003G175400	2.72506	0.206219	13.2144	7.25e-40	3.04e-38	(PTHR10766:SF54 - ENDOMEMBRANE FAMILY PROTEIN 70
Phvul.002G198700	2.72481	0.19082	14.2795	2.94e-46	1.66e-44	(PTHR12863 - FATTY ACID HYDROXYLASE
Phvul.007G040400	2.72225	0.2099	12.9693	1.83e-38	7.09e-37	(PTHR27008:SF42 - LEUCINE-RICH REPEAT PROTEIN KINASE-LIKE PROTEIN
Phvul.010G157800	2.71728	0.530352	5.12353	3e-07	1.18e-06
Phvul.011G190300	2.71665	0.312011	8.70691	3.12e-18	3.26e-17	(PTHR10795:SF444 - SUBTILISIN-LIKE SERINE ENDOPEPTIDASE FAMILY PROTEIN
Phvul.011G131300	2.7153	0.494038	5.49613	3.88e-08	1.69e-07	( PF02519 - Auxin responsive protein (Auxin_inducible)
Phvul.003G040500	2.71487	0.230391	11.7837	4.73e-32	1.24e-30	(PTHR10638:SF36 - AMINE OXIDASE-RELATED
Phvul.003G091400	2.71315	0.216343	12.541	4.45e-36	1.51e-34
Phvul.001G111400	2.71133	0.1913	14.1732	1.34e-45	7.29e-44
Phvul.006G114400	2.71096	0.273241	9.92148	3.36e-23	4.92e-22	( PF05097 - Protein of unknown function (DUF688) (DUF688)
Phvul.004G067900	2.70934	0.426655	6.35018	2.15e-10	1.19e-09	( PF05553 - Cotton fibre expressed protein (DUF761)
Phvul.003G185300	2.70557	0.173684	15.5775	1.04e-54	9.1e-53	(PTHR32227:SF75 - GLUCAN ENDO-1,3-BETA-GLUCOSIDASE-LIKE PROTEIN 2-RELATED
Phvul.002G017700	2.70556	0.199347	13.5721	5.86e-42	2.78e-40	(2) 2.7.11.1 - Non-specific serine/threonine protein kinase / Threonine-specific protein kinase
Phvul.008G210600	2.70433	0.19449	13.9047	5.93e-44	3e-42
Phvul.002G292100	2.70378	0.414752	6.51904	7.08e-11	4.09e-10	(PTHR10811//PTHR10811:SF11 - FRINGE-RELATED
Phvul.005G066600	2.70275	0.23757	11.3766	5.47e-30	1.25e-28	(PTHR18860//PTHR18860:SF31 - 14-3-3 PROTEIN
Phvul.009G121700	2.69832	0.268292	10.0574	8.52e-24	1.29e-22
Phvul.001G250900	2.69742	0.290235	9.2939	1.49e-20	1.83e-19	(PTHR33059:SF4 - F28K19.24-RELATED
Phvul.009G181400	2.69693	0.424399	6.35471	2.09e-10	1.16e-09	(PF04134 - Protein of unknown function, DUF393 (DUF393)
Phvul.010G036500	2.69605	0.22862	11.7927	4.26e-32	1.12e-30	(PTHR10992//PTHR10992:SF709 - ALPHA/BETA HYDROLASE FOLD-CONTAINING PROTEIN
Phvul.003G080300	2.69594	0.739992	3.64321	0.000269261	0.000698131
Phvul.003G035400	2.69387	0.164927	16.3337	5.69e-60	6.34e-58	(3.2.1.177 - Alpha-D-xyloside xylohydrolase / Alpha-xylosidase
Phvul.009G065800	2.69235	0.434183	6.20095	5.61e-10	2.98e-09	HEAT STRESS TRANSCRIPTION FACTOR B-4
Phvul.003G161200	2.69101	0.20774	12.9538	2.24e-38	8.58e-37	(PTHR24282:SF25 - CYTOCHROME P450 734A1
Phvul.005G097600	2.69059	0.487498	5.51919	3.41e-08	1.5e-07	(PTHR32227:SF91 - GLUCAN ENDO-1,3-BETA-GLUCOSIDASE-LIKE PROTEIN 1
Phvul.005G092700	2.68993	0.282321	9.5279	1.6e-21	2.11e-20	( PF02298 - Plastocyanin-like domain (Cu_bind_like)
Phvul.011G204200	2.68765	0.614152	4.3762	1.21e-05	3.88e-05	( PF08027 - Albumin I chain b (Albumin_I)
Phvul.007G120200	2.68764	0.29184	9.20927	3.28e-20	3.93e-19	(PTHR11730:SF39 - AMMONIUM TRANSPORTER 1 MEMBER 2
Phvul.008G071300	2.68718	0.213057	12.6125	1.8e-36	6.32e-35	( PTHR23155//PTHR23155:SF590 - LEUCINE-RICH REPEAT-CONTAINING PROTEIN
Phvul.008G068500	2.68436	0.517053	5.19166	2.08e-07	8.35e-07	(PF00106//PF13561 - short chain dehydrogenase (adh_short) // Enoyl-(Acyl carrier protein) reductase (adh_short_C2)
Phvul.004G011300	2.68279	0.228373	11.7474	7.28e-32	1.88e-30	(PTHR11132:SF109 - PHOSPHOENOLPYRUVATE/PHOSPHATE TRANSLOCATOR 2, CHLOROPLASTIC
Phvul.002G158900	2.68247	0.23715	11.3113	1.15e-29	2.56e-28	(PTHR23029:SF26 - PROTEIN Y18H1A.4-RELATED
Phvul.005G141200	2.68103	1.04556	2.5642	0.0103413	0.0199044	MYB
Phvul.006G083100	2.67988	0.652037	4.11001	3.96e-05	0.00011764	(2.7.7.41 - Phosphatidate cytidylyltransferase / CDP-diglyceride synthetase
Phvul.005G172900	2.67585	0.198186	13.5017	1.53e-41	7.05e-40	(PTHR31734:SF12 - AUXIN-RESPONSIVE PROTEIN IAA19-RELATED
Phvul.001G046500	2.67409	0.357387	7.48233	7.3e-14	5.53e-13	( PTHR10042 - EARLY GROWTH RESPONSE PROTEIN-RELATED
Phvul.008G001600	2.67359	0.341242	7.83488	4.69e-15	3.9e-14	(PTHR31614:SF6 - POLLEN OLE E 1 ALLERGEN AND EXTENSIN FAMILY PROTEIN
Phvul.002G211800	2.67316	0.36261	7.37201	1.68e-13	1.23e-12
Phvul.002G095900	2.67302	0.370435	7.21588	5.36e-13	3.79e-12	(PTHR34545:SF2 - CLAVATA3/ESR (CLE)-RELATED PROTEIN 16-RELATED
Phvul.002G152800	2.67149	0.225072	11.8695	1.71e-32	4.55e-31	(PTHR31032:SF1 - PGR5-LIKE PROTEIN 1A, CHLOROPLASTIC-RELATED
Phvul.003G146900	2.67147	0.31954	8.36034	6.25e-17	5.91e-16	(6.2.1.34 - Trans-feruloyl-CoA synthase / Trans-feruloyl-CoA synthetase
Phvul.009G118900	2.67126	0.206818	12.916	3.66e-38	1.39e-36	(PTHR19139:SF152 - AQUAPORIN PIP2-7
Phvul.009G013400	2.66794	0.326934	8.16049	3.34e-16	3.01e-15	(PTHR31218:SF53 - PROTEIN WALLS ARE THIN 1
Phvul.002G285100	2.66774	0.314279	8.48845	2.09e-17	2.05e-16	(1.1.1.146 - 11-beta-hydroxysteroid dehydrogenase / Corticosteroid 11-beta-dehydrogenase
Phvul.009G075800	2.66702	0.249509	10.6891	1.14e-26	2.09e-25
Phvul.009G064900	2.66699	0.16303	16.3589	3.76e-60	4.24e-58	(PTHR21649//PTHR21649:SF23 - CHLOROPHYLL A/B BINDING PROTEIN
Phvul.006G146100	2.66574	0.220846	12.0706	1.51e-33	4.37e-32	(PTHR27001:SF21 - PROTEIN STRUBBELIG-RECEPTOR FAMILY 6-RELATED
Phvul.006G133600	2.66069	0.188777	14.0944	4.11e-45	2.19e-43	(1.16.1.7 - Ferric-chelate reductase (NADH) / NADH:Fe(3+)-EDTA reductase
Phvul.002G073000	2.65951	0.397375	6.69269	2.19e-11	1.33e-10	( PF00892 - EamA-like transporter family (EamA)
Phvul.008G215500	2.65697	0.281677	9.43267	4e-21	5.13e-20	(PTHR22835//PTHR22835:SF229 - ZINC FINGER FYVE DOMAIN CONTAINING PROTEIN
Phvul.009G047300	2.65436	0.311024	8.53426	1.41e-17	1.4e-16	(PTHR30540:SF8 - POTASSIUM TRANSPORTER 13-RELATED
Phvul.002G316400	2.65268	0.421087	6.2996	2.98e-10	1.62e-09	(PTHR10759//PTHR10759:SF6 - 60S RIBOSOMAL PROTEIN L34
Phvul.011G007000	2.65157	0.949267	2.79328	0.00521757	0.0107022	(PTHR27000:SF1 - LEUCINE-RICH REPEAT RECEPTOR-LIKE PROTEIN KINASE TDR
Phvul.011G007200	2.6485	0.251665	10.5239	6.7e-26	1.17e-24
Phvul.005G145700	2.64755	0.822142	3.22031	0.00128051	0.00294825	(PTHR33102:SF3 - DVL13-RELATED
Phvul.007G186800	2.64717	0.232796	11.3712	5.82e-30	1.32e-28	(PTHR24362:SF255 - SERINE/THREONINE-PROTEIN KINASE NEK1
Phvul.003G171300	2.64528	0.245223	10.7872	3.96e-27	7.51e-26	(2.4.1.46 - Monogalactosyldiacylglycerol synthase / Uridine diphosphogalactose-1,2-diacylglycerol galactosyltransferase
Phvul.004G057800	2.64417	0.449761	5.87907	4.13e-09	2e-08	MYB
Phvul.001G255100	2.64173	0.452606	5.83671	5.32e-09	2.55e-08	( PF05553 - Cotton fibre expressed protein (DUF761)
Phvul.006G160800	2.64009	0.395174	6.68082	2.38e-11	1.44e-10	(PTHR20863:SF29 - ACYL CARRIER PROTEIN 1, CHLOROPLASTIC-RELATED
Phvul.009G001200	2.63997	0.286582	9.21192	3.2e-20	3.84e-19	( PF02519 - Auxin responsive protein (Auxin_inducible)
Phvul.006G008500	2.63954	0.297163	8.88246	6.54e-19	7.16e-18	( PF14577 - Sieve element occlusion C-terminus (SEO_C)
Phvul.006G135500	2.63834	0.257424	10.249	1.2e-24	1.9e-23	(PF05691 - Raffinose synthase or seed imbibition protein Sip1 (Raffinose_syn)
Phvul.002G229200	2.63552	0.248101	10.6228	2.34e-26	4.19e-25	(PTHR33470:SF4 - ARABINOGALACTAN PROTEIN 31
Phvul.009G138100	2.63494	0.369677	7.12768	1.02e-12	7.07e-12
Phvul.009G157900	2.6349	0.220423	11.9538	6.2e-33	1.71e-31	(PTHR23324:SF48 - PATELLIN-3-RELATED
Phvul.007G169700	2.63234	0.245962	10.7022	9.94e-27	1.83e-25	(PTHR33102:SF11 - DVL14-RELATED
Phvul.001G136700	2.63176	0.368123	7.14913	8.73e-13	6.09e-12	(PTHR10593//PTHR10593:SF41 - SERINE/THREONINE-PROTEIN KINASE RIO
Phvul.007G161400	2.63011	0.270074	9.73851	2.07e-22	2.89e-21	(PTHR22763:SF20 - E3 LIGASE SHOOT GRAVITROPISM 9
Phvul.003G177200	2.62972	0.28952	9.08302	1.06e-19	1.22e-18	( KOG0544 - FKBP-type peptidyl-prolyl cis-trans isomerase
Phvul.006G034900	2.62937	0.290146	9.06223	1.28e-19	1.47e-18	(PTHR11353:SF81 - CHAPERONIN 60 SUBUNIT BETA 4, CHLOROPLASTIC
Phvul.011G175600	2.62824	0.278015	9.4536	3.27e-21	4.22e-20	(PF01453//PF07714 - D-mannose binding lectin (B_lectin) // Protein tyrosine kinase (Pkinase_Tyr)
Phvul.010G123100	2.6245	0.185767	14.1279	2.56e-45	1.37e-43	(PTHR31707:SF55 - PECTINESTERASE 2-RELATED
Phvul.009G260200	2.62413	0.917935	2.85873	0.00425344	0.00887627
Phvul.006G087300	2.62215	0.355672	7.37238	1.68e-13	1.23e-12	(PTHR12526:SF379 - SUCROSE SYNTHASE 5
Phvul.005G124400	2.6175	0.358095	7.3095	2.68e-13	1.93e-12	( PF01535//PF13041//PF13812//PF14432 - PPR repeat (PPR) // PPR repeat family (PPR_2) // Pentatricopeptide repeat domain (PPR_3) // DYW family of nucleic acid deaminases (DYW_deaminase)
Phvul.001G181300	2.61613	0.325435	8.03888	9.07e-16	7.93e-15	(PTHR24073:SF536 - RAS-RELATED PROTEIN RABC2A
Phvul.001G172500	2.61429	0.56364	4.63822	3.51e-06	1.21e-05
Phvul.002G029400	2.61345	0.454575	5.74922	8.97e-09	4.19e-08	(PTHR14255//PTHR14255:SF11 - ATP-DEPENDENT PROTEASE CEREBLON
Phvul.008G002700	2.61344	0.350061	7.46567	8.29e-14	6.24e-13	(PTHR10108//PTHR10108:SF782 - METHYLTRANSFERASE
Phvul.009G106200	2.61279	0.211472	12.3552	4.56e-35	1.48e-33	(PTHR27001:SF89 - PROLINE-RICH RECEPTOR-LIKE PROTEIN KINASE PERK1-RELATED
Phvul.008G047900	2.61198	0.276752	9.43797	3.8e-21	4.88e-20	(PTHR10795//PTHR10795:SF365 - PROPROTEIN CONVERTASE SUBTILISIN/KEXIN
Phvul.003G061900	2.61028	0.398456	6.551	5.72e-11	3.33e-10	(3.4.17.23 - Angiotensin-converting enzyme 2 / Angiotensin converting enzyme-2
Phvul.002G056300	2.60916	0.188493	13.8422	1.42e-43	7.12e-42	HOMEOBOX-LEUCINE ZIPPER PROTEIN HAT1-RELATED
Phvul.001G017400	2.60734	0.348786	7.4755	7.69e-14	5.81e-13	(PTHR11206:SF115 - MATE EFFLUX FAMILY PROTEIN
Phvul.011G155700	2.60465	0.171207	15.2134	2.88e-52	2.19e-50	(PTHR21649//PTHR21649:SF11 - CHLOROPHYLL A/B BINDING PROTEIN
Phvul.003G041400	2.60407	0.622842	4.18095	2.9e-05	8.81e-05
Phvul.003G132900	2.60384	0.273659	9.51493	1.82e-21	2.38e-20	(PTHR22870:SF166 - PROTEIN RCC2
Phvul.008G087200	2.60306	0.40142	6.48464	8.89e-11	5.1e-10
Phvul.010G005400	2.60111	0.352733	7.37416	1.65e-13	1.22e-12	(PTHR33101:SF1 - ROP GUANINE NUCLEOTIDE EXCHANGE FACTOR 7
Phvul.003G014500	2.59861	0.461292	5.63332	1.77e-08	7.99e-08	(PTHR10106:SF15 - TRANSMEMBRANE ASCORBATE FERRIREDUCTASE 3-RELATED
Phvul.004G096900	2.59736	0.46447	5.5921	2.24e-08	1.01e-07	( PTHR32077:SF7 - FASCICLIN-LIKE ARABINOGALACTAN PROTEIN 11
Phvul.011G133100	2.59724	0.524919	4.94788	7.5e-07	2.82e-06	( PF02519 - Auxin responsive protein (Auxin_inducible)
Phvul.002G073200	2.59622	0.184863	14.044	8.38e-45	4.38e-43	(KOG4510 - Permease of the drug/metabolite transporter (DMT) superfamily
Phvul.005G160700	2.59587	0.29539	8.78795	1.52e-18	1.62e-17	(PTHR27001:SF152 - GENOMIC DNA, CHROMOSOME 3, P1 CLONE:MMM17-RELATED
Phvul.009G124400	2.59465	0.203841	12.7288	4.09e-37	1.48e-35	(PTHR23354:SF75 - LYSM DOMAIN-CONTAINING GPI-ANCHORED PROTEIN 1
Phvul.011G148900	2.59432	0.229123	11.3228	1.01e-29	2.25e-28	(1.3.1.33 - Protochlorophyllide reductase / Protochlorophyllide oxidoreductase
Phvul.002G086300	2.59288	0.349901	7.41033	1.26e-13	9.36e-13	(1.14.19.4 - Delta(8)-fatty-acid desaturase / SLD
Phvul.002G140500	2.59279	0.426821	6.07466	1.24e-09	6.36e-09	(PTHR32191:SF14 - PROTEIN TORNADO 2
Phvul.009G258500	2.59278	0.220762	11.7447	7.52e-32	1.94e-30	(PTHR33222:SF9 - PROTEIN CURVATURE THYLAKOID 1B, CHLOROPLASTIC
Phvul.009G029300	2.59276	0.259804	9.97968	1.87e-23	2.79e-22	(PTHR30620:SF8 - BETA-D-XYLOSIDASE 7-RELATED
Phvul.003G076600	2.59159	0.263892	9.82064	9.18e-23	1.3e-21	(PTHR11132:SF112 - GLUCOSE-6-PHOSPHATE/PHOSPHATE TRANSLOCATOR 1, CHLOROPLASTIC-RELATED
Phvul.003G258300	2.59128	0.20757	12.4838	9.15e-36	3.07e-34	(PTHR23421:SF79 - BETA-GALACTOSIDASE 3
Phvul.007G280500	2.5909	0.233419	11.0998	1.26e-28	2.61e-27	( PF14577 - Sieve element occlusion C-terminus (SEO_C)
Phvul.011G180500	2.58936	0.283929	9.11976	7.53e-20	8.79e-19	(3.2.2.20 - DNA-3-methyladenine glycosylase I / DNA-3-methyladenine glycosidase I
Phvul.004G032800	2.5876	0.15734	16.4459	8.97e-61	1.02e-58	(PTHR33021:SF63 - LAMIN-LIKE PROTEIN
Phvul.006G021500	2.58659	0.336323	7.69081	1.46e-14	1.17e-13	( PF14577 - Sieve element occlusion C-terminus (SEO_C)
Phvul.004G128100	2.58576	0.274558	9.41787	4.6e-21	5.87e-20	( PF00069//PF08263 - Protein kinase domain (Pkinase) // Leucine rich repeat N-terminal domain (LRRNT_2)
Phvul.003G229700	2.58367	0.190411	13.5689	6.13e-42	2.89e-40	(PTHR14241//PTHR14241:SF11 - INTERFERON-INDUCED PROTEIN 44
Phvul.009G016800	2.58266	0.373876	6.90781	4.92e-12	3.17e-11	(PTHR23201:SF2 - GIBBERELLIN-REGULATED PROTEIN 1-RELATED
Phvul.003G014800	2.57972	0.275419	9.36654	7.49e-21	9.46e-20	( PTHR10042 - EARLY GROWTH RESPONSE PROTEIN-RELATED
Phvul.003G132600	2.579	0.59913	4.30457	1.67e-05	5.27e-05	(PTHR14155//PTHR14155:SF93 - RING FINGER DOMAIN-CONTAINING
Phvul.008G157000	2.57745	0.229257	11.2426	2.52e-29	5.49e-28	( PF04755 - PAP_fibrillin (PAP_fibrillin)
Phvul.007G079100	2.57689	0.394593	6.53051	6.55e-11	3.79e-10	( KOG4473 - Uncharacterized membrane protein
Phvul.005G124800	2.57666	0.556351	4.63137	3.63e-06	1.25e-05	( PTHR10593//PTHR10593:SF27 - SERINE/THREONINE-PROTEIN KINASE RIO
Phvul.005G134500	2.57665	0.213903	12.0458	2.04e-33	5.82e-32	(PTHR31384:SF27 - AUXIN RESPONSE FACTOR 10-RELATED
Phvul.002G239900	2.57524	0.333263	7.72732	1.1e-14	8.86e-14	( PF00190 - Cupin (Cupin_1)
Phvul.008G288800	2.57507	0.279747	9.20498	3.42e-20	4.08e-19	(PTHR32382:SF4 - FASCICLIN-LIKE ARABINOGALACTAN PROTEIN 1
Phvul.008G237100	2.56995	0.404752	6.34944	2.16e-10	1.2e-09	(PTHR32080:SF5 - CYSTEINE-RICH REPEAT SECRETORY PROTEIN 60
Phvul.002G006000	2.56881	0.209634	12.2538	1.6e-34	4.95e-33	(PTHR11715:SF1 - GLYCINE CLEAVAGE SYSTEM H PROTEIN 3, MITOCHONDRIAL
Phvul.001G215700	2.562	0.357857	7.15929	8.11e-13	5.67e-12	(PTHR11453:SF44 - BORON TRANSPORTER 1-RELATED
Phvul.002G189400	2.5617	0.317805	8.0606	7.59e-16	6.69e-15	(PF13229 - Right handed beta helix region (Beta_helix)
Phvul.009G181100	2.56162	0.504547	5.07708	3.83e-07	1.49e-06	( PF14009 - Domain of unknown function (DUF4228) (DUF4228)
Phvul.002G258300	2.55723	0.311343	8.21355	2.15e-16	1.96e-15	( PF14577 - Sieve element occlusion C-terminus (SEO_C)
Phvul.003G005500	2.55624	0.249631	10.2401	1.31e-24	2.07e-23	(1.14.13.152 - Geraniol 8-hydroxylase / G10H
Phvul.011G098200	2.55417	0.233187	10.9533	6.4e-28	1.27e-26	(PTHR24362:SF258 - SERINE/THREONINE-PROTEIN KINASE NEK5
Phvul.010G056200	2.55324	0.359578	7.10065	1.24e-12	8.53e-12	(PTHR31251:SF15 - SQUAMOSA PROMOTER-BINDING-LIKE PROTEIN 3
Phvul.005G032600	2.55252	0.988364	2.58257	0.00980685	0.0189766	(PTHR21495:SF59 - DIRIGENT PROTEIN 20-RELATED
Phvul.004G059200	2.55198	0.410062	6.2234	4.86e-10	2.59e-09	(PTHR31683:SF29 - PECTATE LYASE 11-RELATED
Phvul.009G120000	2.55167	0.241856	10.5504	5.06e-26	8.9e-25	(PTHR10795//PTHR10795:SF442 - PROPROTEIN CONVERTASE SUBTILISIN/KEXIN
Phvul.001G203800	2.55159	0.200094	12.7519	3.04e-37	1.11e-35	(PTHR32370:SF30 - BTB/POZ DOMAIN-CONTAINING PROTEIN SETH6
Phvul.011G206100	2.5511	0.206675	12.3436	5.28e-35	1.69e-33	(PTHR13683:SF258 - ASPARTYL PROTEASE FAMILY PROTEIN-RELATED
Phvul.001G078400	2.55085	0.39666	6.43082	1.27e-10	7.18e-10	(PTHR14255//PTHR14255:SF6 - ATP-DEPENDENT PROTEASE CEREBLON
Phvul.005G143500	2.55033	0.24261	10.5121	7.6e-26	1.32e-24	(PTHR11937//PTHR11937:SF255 - ACTIN
Phvul.009G128200	2.55027	0.312052	8.17256	3.02e-16	2.73e-15	(PTHR10177:SF203 - G2/MITOTIC-SPECIFIC CYCLIN-B
Phvul.009G067200	2.54928	0.240892	10.5827	3.59e-26	6.37e-25	(PF00069//PF00560//PF13855 - Protein kinase domain (Pkinase) // Leucine Rich Repeat (LRR_1) // Leucine rich repeat (LRR_8)
Phvul.011G204500	2.5474	0.473975	5.37454	7.68e-08	3.23e-07	( PF16720 - Albumin I chain a (Albumin_I_a)
Phvul.001G018000	2.5469	0.359649	7.08161	1.42e-12	9.74e-12	(2) 2.7.11.1 - Non-specific serine/threonine protein kinase / Threonine-specific protein kinase
Phvul.004G127400	2.54513	0.391833	6.49544	8.28e-11	4.77e-10
Phvul.003G014400	2.54449	0.278571	9.13408	6.6e-20	7.74e-19	(PTHR31062:SF44 - XYLOGLUCAN ENDOTRANSGLUCOSYLASE/HYDROLASE PROTEIN 27-RELATED
Phvul.002G021900	2.54291	0.193748	13.1248	2.37e-39	9.65e-38	(PTHR11709//PTHR11709:SF26 - MULTI-COPPER OXIDASE
Phvul.005G168500	2.54223	0.367401	6.9195	4.53e-12	2.94e-11	(PTHR11886//PTHR11886:SF47 - DYNEIN LIGHT CHAIN
Phvul.008G005900	2.54147	0.204534	12.4257	1.9e-35	6.3e-34	(5.3.99.9 - Neoxanthin synthase / NSY
Phvul.009G195700	2.53885	1.07446	2.36291	0.0181322	0.0330529
Phvul.006G197900	2.53702	0.362737	6.99411	2.67e-12	1.77e-11	(1.14.13.132 - Squalene monooxygenase / Squalene epoxidase
Phvul.007G057000	2.53458	0.214869	11.7959	4.1e-32	1.08e-30	(PTHR13902//PTHR13902:SF70 - SERINE/THREONINE-PROTEIN KINASE WNK WITH NO LYSINE -RELATED
Phvul.008G282300	2.53337	0.448754	5.64534	1.65e-08	7.48e-08	(PTHR22814:SF34 - COPPER TRANSPORT PROTEIN-RELATED
Phvul.003G169100	2.53276	0.224143	11.2998	1.32e-29	2.89e-28	( PF14547 - Hydrophobic seed protein (Hydrophob_seed)
Phvul.004G104200	2.53033	0.252976	10.0023	1.49e-23	2.23e-22	(PTHR11926//PTHR11926:SF325 - GLUCOSYL/GLUCURONOSYL TRANSFERASES
Phvul.003G236700	2.52949	0.236356	10.702	9.96e-27	1.83e-25
Phvul.007G126300	2.52938	0.279742	9.04186	1.54e-19	1.76e-18	( PF14577 - Sieve element occlusion C-terminus (SEO_C)
Phvul.002G257400	2.52919	0.197491	12.8066	1.51e-37	5.55e-36	(PTHR18901//PTHR18901:SF30 - 2-DEOXYGLUCOSE-6-PHOSPHATE PHOSPHATASE 2
Phvul.008G136800	2.52673	0.220959	11.4353	2.79e-30	6.51e-29	(PTHR19961:SF25 - ACTIN BINDING CALPONIN HOMOLOGY DOMAIN-CONTAINING PROTEIN-RELATED
Phvul.006G046300	2.52653	0.285114	8.86145	7.9e-19	8.61e-18
Phvul.008G054500	2.52624	0.361275	6.99256	2.7e-12	1.79e-11	(PTHR23177:SF23 - CRIB DOMAIN-CONTAINING PROTEIN RIC4
Phvul.001G047100	2.526	0.254261	9.93465	2.94e-23	4.33e-22	(PTHR27001:SF62 - PROTEIN KINASE FAMILY PROTEIN-RELATED
Phvul.009G240100	2.5228	0.259308	9.72899	2.27e-22	3.16e-21	(2) 2.7.11.1 - Non-specific serine/threonine protein kinase / Threonine-specific protein kinase
Phvul.007G053100	2.5225	0.351204	7.18242	6.85e-13	4.8e-12	( PTHR23177 - MKIAA1688 PROTEIN
Phvul.002G316100	2.52208	0.174462	14.4563	2.29e-47	1.36e-45	(PTHR31874:SF1 - CCT MOTIF FAMILY PROTEIN-RELATED
Phvul.004G079200	2.52147	0.224425	11.2352	2.74e-29	5.96e-28	GATA
Phvul.008G231700	2.52131	0.363664	6.93309	4.12e-12	2.68e-11	(PTHR32227:SF127 - CARBOHYDRATE-BINDING X8 DOMAIN-CONTAINING PROTEIN
Phvul.002G071200	2.52092	0.662918	3.80276	0.000143094	0.000388077	(PTHR11002:SF15 - CARBONIC ANHYDRASE
Phvul.002G131600	2.51971	0.21234	11.8664	1.77e-32	4.71e-31	(PF11947 - Protein of unknown function (DUF3464) (DUF3464)
Phvul.009G176900	2.51889	0.205963	12.2298	2.15e-34	6.58e-33
Phvul.006G174100	2.5166	0.294497	8.54544	1.28e-17	1.27e-16	(PTHR27000:SF131 - RECEPTOR LIKE PROTEIN 55
Phvul.005G184800	2.51539	0.225899	11.135	8.47e-29	1.78e-27	(PTHR31288:SF5 - GENOMIC DNA, CHROMOSOME 3, P1 CLONE: MXL8-RELATED
Phvul.009G023500	2.51415	0.19561	12.8528	8.29e-38	3.09e-36	(PTHR12565//PTHR12565:SF149 - STEROL REGULATORY ELEMENT-BINDING PROTEIN
Phvul.009G249500	2.51334	0.452131	5.55887	2.72e-08	1.21e-07	(PTHR33509:SF5 - LATE EMBRYOGENESIS ABUNDANT 3 (LEA3) FAMILY PROTEIN
Phvul.009G003200	2.51254	0.322417	7.79283	6.55e-15	5.4e-14	(PTHR22298:SF29 - ENDOGLUCANASE 22-RELATED
Phvul.005G099100	2.51179	0.277643	9.04685	1.47e-19	1.68e-18	(PTHR24072:SF167 - RAC-LIKE GTP-BINDING PROTEIN ARAC2
Phvul.002G242600	2.50764	0.224252	11.1823	4.98e-29	1.07e-27	(PTHR27006:SF3 - LRR RECEPTOR-LIKE SERINE/THREONINE-PROTEIN KINASE RFK1-RELATED
Phvul.003G203500	2.50703	0.932083	2.68971	0.00715146	0.0142429	(2.6.1.27 - Tryptophan transaminase / Tryptophan aminotransferase
Phvul.004G077900	2.50587	0.245935	10.1892	2.22e-24	3.46e-23	(PTHR19957:SF91 - SYNTAXIN-RELATED PROTEIN KNOLLE
Phvul.011G025500	2.50316	0.170399	14.69	7.47e-49	4.84e-47	(PTHR33101:SF6 - ROP GUANINE NUCLEOTIDE EXCHANGE FACTOR 1
Phvul.002G210000	2.5018	0.396539	6.30909	2.81e-10	1.53e-09	(KOG1546 - Metacaspase involved in regulation of apoptosis
Phvul.001G176600	2.5003	0.199041	12.5617	3.43e-36	1.18e-34	(PTHR33597:SF4 - CONSERVED PEPTIDE UPSTREAM OPEN READING FRAME 47
Phvul.010G010900	2.4999	0.214378	11.6612	2.01e-31	5.05e-30	( PTHR24298:SF86 - CYTOCHROME P450 71B21-RELATED
Phvul.011G156900	2.49956	0.239191	10.45	1.46e-25	2.48e-24	TCP
Phvul.002G155900	2.49774	0.320994	7.78129	7.18e-15	5.89e-14	(KOG0978//KOG0993 - E3 ubiquitin ligase involved in syntaxin degradation // Rab5 GTPase effector Rabaptin-5
Phvul.010G067900	2.49697	0.382206	6.53303	6.45e-11	3.73e-10	(PTHR13902//PTHR13902:SF68 - SERINE/THREONINE-PROTEIN KINASE WNK WITH NO LYSINE -RELATED
Phvul.004G123600	2.49584	0.441789	5.64939	1.61e-08	7.32e-08	(1.14.11.12 - Gibberellin-44 dioxygenase / Gibberellin A44 oxidase
Phvul.009G163200	2.4944	0.60435	4.12741	3.67e-05	0.000109718	No apical meristem (NAM) protein (NAM)
Phvul.004G116700	2.49185	0.223979	11.1254	9.44e-29	1.98e-27	(PF03766 - Remorin, N-terminal region (Remorin_N)
Phvul.002G071800	2.49159	0.315229	7.90408	2.7e-15	2.29e-14	(PF06075 - Plant protein of unknown function (DUF936) (DUF936)
Phvul.008G137700	2.49094	0.266172	9.35838	8.1e-21	1.02e-19	(PTHR37239:SF1 - EPIDERMAL PATTERNING FACTOR-LIKE PROTEIN 9
Phvul.005G100800	2.4875	0.435599	5.71054	1.13e-08	5.2e-08	(PTHR35274:SF2 - EXPRESSED PROTEIN-RELATED
Phvul.003G217700	2.48626	0.176541	14.0832	4.82e-45	2.55e-43	(PF04690 - YABBY protein (YABBY)
Phvul.011G142200	2.48298	0.265663	9.34634	9.07e-21	1.14e-19	(PTHR27003:SF26 - CALCIUM/CALMODULIN-REGULATED RECEPTOR-LIKE KINASE
Phvul.003G273300	2.47853	0.430617	5.75576	8.63e-09	4.03e-08	( KOG0417 - Ubiquitin-protein ligase
Phvul.003G052000	2.47849	0.193367	12.8175	1.31e-37	4.83e-36	( PF03181 - BURP domain (BURP)
Phvul.009G100300	2.47794	0.230014	10.773	4.62e-27	8.69e-26	(PTHR33433:SF3 - FLOWERING-PROMOTING FACTOR 1-LIKE PROTEIN 1-RELATED
Phvul.001G145100	2.47612	0.518808	4.77271	1.82e-06	6.51e-06	( PTHR21495:SF71 - DIRIGENT PROTEIN 1-RELATED
Phvul.002G207400	2.47448	0.264792	9.34499	9.19e-21	1.15e-19	(PTHR33044:SF27 - BIFUNCTIONAL INHIBITOR/LIPID-TRANSFER PROTEIN/SEED STORAGE 2S ALBUMIN SUPERFAMILY PROTEIN-RELATED
Phvul.003G189600	2.4741	0.174976	14.1397	2.16e-45	1.17e-43	(1.3.1.83 - Geranylgeranyl diphosphate reductase / Geranylgeranyl reductase
Phvul.011G081200	2.46811	0.20403	12.0968	1.1e-33	3.21e-32	(PTHR27001:SF78 - RECEPTOR-LIKE SERINE/THREONINE-PROTEIN KINASE NCRK
Phvul.001G014900	2.46805	0.345438	7.14469	9.02e-13	6.28e-12	(PTHR32227:SF69 - GLYCOSYL HYDROLASE FAMILY 17 PROTEIN
Phvul.001G016700	2.46564	0.444849	5.54264	2.98e-08	1.32e-07	(PTHR31048:SF10 - PATHOGENESIS-RELATED PROTEIN 5-RELATED
Phvul.003G203000	2.46429	0.225626	10.922	9.05e-28	1.78e-26	( PF14365 - Domain of unknown function (DUF4409) (DUF4409)
Phvul.004G001000	2.46392	0.223389	11.0297	2.75e-28	5.6e-27	(PTHR11937//PTHR11937:SF218 - ACTIN
Phvul.005G021600	2.46333	0.750212	3.28351	0.00102524	0.00239932	(PTHR31907:SF4 - MLP-LIKE PROTEIN 165-RELATED
Phvul.010G059500	2.46301	0.262125	9.39632	5.65e-21	7.16e-20	(PF06697 - Protein of unknown function (DUF1191) (DUF1191)
Phvul.009G088200	2.46147	0.223249	11.0257	2.87e-28	5.84e-27	(PTHR23315:SF59 - ARMADILLO/BETA-CATENIN-LIKE REPEAT-CONTAINING PROTEIN-RELATED
Phvul.005G045900	2.46071	0.177846	13.8362	1.54e-43	7.73e-42	(3.2.2.20 - DNA-3-methyladenine glycosylase I / DNA-3-methyladenine glycosidase I
Phvul.006G165100	2.46017	0.355686	6.91668	4.62e-12	2.99e-11	(PTHR32227:SF85 - GLYCOSYL HYDROLASES FAMILY PROTEIN
Phvul.006G151000	2.45838	0.557893	4.40655	1.05e-05	3.4e-05
Phvul.009G061900	2.45683	0.205396	11.9614	5.66e-33	1.56e-31	(PF08041 - PetM family of cytochrome b6f complex subunit 7 (PetM)
Phvul.002G134100	2.45442	0.184847	13.2781	3.1e-40	1.34e-38	( PF01535//PF13041//PF14432 - PPR repeat (PPR) // PPR repeat family (PPR_2) // DYW family of nucleic acid deaminases (DYW_deaminase)
Phvul.001G050300	2.45437	0.201554	12.1773	4.11e-34	1.24e-32	(PTHR31731:SF19 - BIFUNCTIONAL INHIBITOR/LIPID-TRANSFER PROTEIN/SEED STORAGE 2S ALBUMIN SUPERFAMILY PROTEIN
Phvul.003G011200	2.45281	0.188883	12.9859	1.47e-38	5.73e-37	(PF08041 - PetM family of cytochrome b6f complex subunit 7 (PetM)
Phvul.010G095500	2.44872	0.179832	13.6167	3.19e-42	1.53e-40	( KOG1208 - Dehydrogenases with different specificities (related to short-chain alcohol dehydrogenases)
Phvul.006G111800	2.44833	0.31372	7.80419	5.99e-15	4.94e-14	(PF00035//PF00636//PF02170 - Double-stranded RNA binding motif (dsrm) // Ribonuclease III domain (Ribonuclease_3) // PAZ domain (PAZ)
Phvul.010G011000	2.44823	0.199174	12.2919	1e-34	3.13e-33	( PTHR24298:SF86 - CYTOCHROME P450 71B21-RELATED
Phvul.002G076700	2.44821	0.360593	6.78941	1.13e-11	7.02e-11	(3.4.24.12 - Envelysin / Sea-urchin-hatching proteinase
Phvul.002G080200	2.44718	0.151337	16.1704	8.16e-59	8.68e-57	(PTHR11260:SF193 - GLUTATHIONE S-TRANSFERASE U11-RELATED
Phvul.001G168900	2.44649	0.36171	6.76368	1.35e-11	8.33e-11
Phvul.008G178000	2.44641	0.318073	7.69134	1.46e-14	1.16e-13	(PTHR10209//PTHR10209:SF167 - OXIDOREDUCTASE, 2OG-FE II OXYGENASE FAMILY PROTEIN
Phvul.008G221800	2.44611	0.288449	8.48022	2.25e-17	2.2e-16	(PTHR10168//PTHR10168:SF68 - GLUTAREDOXIN
Phvul.003G282100	2.44585	0.748062	3.26959	0.00107705	0.0025123	(PTHR33122:SF8 - NON-SPECIFIC LIPID-TRANSFER PROTEIN
Phvul.001G218400	2.44467	0.223067	10.9593	5.99e-28	1.19e-26	( PF12708 - Pectate lyase superfamily protein (Pectate_lyase_3)
Phvul.010G119800	2.4439	0.429019	5.69649	1.22e-08	5.63e-08	( PF03168 - Late embryogenesis abundant protein (LEA_2)
Phvul.003G268000	2.44166	0.347046	7.03556	1.98e-12	1.34e-11	(PTHR12161:SF19 - REGULATOR OF VPS4 ACTIVITY IN THE MVB PATHWAY PROTEIN
Phvul.001G085600	2.44095	0.253939	9.61236	7.09e-22	9.55e-21	(PTHR24322:SF547 - ALCOHOL DEHYDROGENASE-LIKE PROTEIN
Phvul.001G193200	2.4406	0.209201	11.6663	1.89e-31	4.76e-30	(PTHR11010//PTHR11010:SF48 - PROTEASE S28 PRO-X CARBOXYPEPTIDASE-RELATED
Phvul.004G161500	2.44031	0.211942	11.514	1.12e-30	2.7e-29	(PTHR24420//PTHR24420:SF665 - LEUCINE-RICH REPEAT RECEPTOR-LIKE PROTEIN KINASE
Phvul.007G224300	2.44008	0.276174	8.83531	9.98e-19	1.08e-17	( PF00069//PF08263 - Protein kinase domain (Pkinase) // Leucine rich repeat N-terminal domain (LRRNT_2)
Phvul.006G189600	2.43953	0.331449	7.36019	1.84e-13	1.34e-12
Phvul.008G123000	2.43944	0.243241	10.0289	1.14e-23	1.72e-22	(PTHR31683:SF20 - PECTATE LYASE 1-RELATED
Phvul.007G252700	2.43654	0.203627	11.9657	5.37e-33	1.49e-31	(PTHR23304 - SPOT2-RELATED
Phvul.007G157500	2.43587	0.218063	11.1705	5.69e-29	1.21e-27	(PTHR24320:SF81 - NAD(P)-BINDING ROSSMANN-FOLD SUPERFAMILY PROTEIN
Phvul.011G021300	2.43323	0.363635	6.69142	2.21e-11	1.34e-10
Phvul.002G228700	2.43242	0.313877	7.74961	9.22e-15	7.51e-14	(PTHR11771//PTHR11771:SF56 - LIPOXYGENASE
Phvul.002G010500	2.43072	0.427759	5.68246	1.33e-08	6.1e-08
Phvul.009G236800	2.43054	0.194049	12.5254	5.42e-36	1.83e-34	(PTHR10795:SF431 - SUBTILISIN SERINE PROTEASE-RELATED
Phvul.002G287700	2.43053	0.183528	13.2434	4.93e-40	2.1e-38	(KOG0963//KOG0978//KOG4593 - Transcription factor/CCAAT displacement protein CDP1 // E3 ubiquitin ligase involved in syntaxin degradation // Mitotic checkpoint protein MAD1
Phvul.011G034000	2.43001	0.27948	8.69474	3.48e-18	3.61e-17	(PTHR22950//PTHR22950:SF242 - AMINO ACID TRANSPORTER
Phvul.007G155800	2.4286	0.192667	12.6051	1.98e-36	6.92e-35	(PTHR21726//PTHR21726:SF36 - PHOSPHATIDYLINOSITOL N-ACETYLGLUCOSAMINYLTRANSFERASE SUBUNIT P DOWN SYNDROME CRITICAL REGION PROTEIN 5 -RELATED
Phvul.001G037200	2.42857	0.713149	3.40542	0.000660623	0.00160121	( PF13178 - Protein of unknown function (DUF4005) (DUF4005)
Phvul.003G277900	2.42606	0.551412	4.39972	1.08e-05	3.5e-05	( PF03168 - Late embryogenesis abundant protein (LEA_2)
Phvul.010G162400	2.42532	0.183561	13.2126	7.42e-40	3.1e-38	( PF02298 - Plastocyanin-like domain (Cu_bind_like)
Phvul.002G151800	2.42438	0.204753	11.8405	2.41e-32	6.37e-31	(PF10693 - Protein of unknown function (DUF2499) (DUF2499)
Phvul.008G144200	2.42157	0.350007	6.91864	4.56e-12	2.96e-11	(PTHR15615:SF15 - CYCLIN-U2-1-RELATED
Phvul.006G061800	2.42036	0.286273	8.45473	2.8e-17	2.72e-16
Phvul.005G152900	2.41905	0.250985	9.63822	5.51e-22	7.48e-21	(PTHR10891:SF586 - CALMODULIN-LIKE PROTEIN 6-RELATED
Phvul.009G230300	2.41832	0.390292	6.19618	5.79e-10	3.06e-09	(PTHR13789:SF207 - LYCOPENE EPSILON CYCLASE, CHLOROPLASTIC
Phvul.006G011700	2.41346	0.377564	6.39219	1.64e-10	9.17e-10	(PTHR11709:SF97 - ASCORBATE OXIDASE-LIKE PROTEIN-RELATED
Phvul.008G166000	2.41308	0.196233	12.297	9.4e-35	2.94e-33	(PTHR10209:SF165 - FLAVONOL SYNTHASE 3-RELATED
Phvul.001G268700	2.41171	0.434462	5.55102	2.84e-08	1.26e-07	(PTHR11746:SF98 - O-METHYLTRANSFERASE FAMILY PROTEIN
Phvul.005G021800	2.40974	0.371267	6.49057	8.55e-11	4.92e-10
Phvul.008G029800	2.40973	0.432457	5.57217	2.52e-08	1.12e-07	(2) 2.7.11.1 - Non-specific serine/threonine protein kinase / Threonine-specific protein kinase
Phvul.008G104900	2.40964	0.549775	4.38296	1.17e-05	3.77e-05	(PTHR15315:SF31 - C3HC4 TYPE RING FINGER PROTEIN
Phvul.009G016100	2.40847	0.164391	14.6508	1.33e-48	8.42e-47	(PTHR22298:SF57 - ENDOGLUCANASE 10-RELATED
Phvul.003G258700	2.40805	0.235603	10.2208	1.6e-24	2.52e-23	(PTHR27000:SF169 - LEUCINE-RICH REPEAT-CONTAINING PROTEIN
Phvul.008G071500	2.40626	0.225111	10.6892	1.14e-26	2.09e-25	( PTHR23155//PTHR23155:SF590 - LEUCINE-RICH REPEAT-CONTAINING PROTEIN
Phvul.002G304500	2.40594	0.252268	9.53724	1.47e-21	1.93e-20	(2) 2.7.11.1 - Non-specific serine/threonine protein kinase / Threonine-specific protein kinase
Phvul.009G248300	2.40398	0.355624	6.7599	1.38e-11	8.54e-11	(PTHR21567:SF35 - ARM REPEAT SUPERFAMILY PROTEIN
Phvul.009G164600	2.40244	0.229545	10.4661	1.24e-25	2.11e-24	(PTHR11802:SF82 - SERINE CARBOXYPEPTIDASE-LIKE 45-RELATED
Phvul.011G117600	2.40232	0.549031	4.37557	1.21e-05	3.89e-05	(PTHR31867:SF7 - EXPANSIN-A20
Phvul.002G243500	2.40027	0.156055	15.3809	2.2e-53	1.8e-51	(PTHR22835//PTHR22835:SF120 - ZINC FINGER FYVE DOMAIN CONTAINING PROTEIN
Phvul.003G080300	2.3997	0.808616	2.96766	0.00300075	0.00647419
Phvul.003G102100	2.39969	0.229549	10.454	1.41e-25	2.39e-24	(PTHR23244:SF308 - KELCH REPEAT-CONTAINING PROTEIN
Phvul.008G153300	2.39819	0.225952	10.6137	2.57e-26	4.61e-25	(PTHR30620:SF8 - BETA-D-XYLOSIDASE 7-RELATED
Phvul.004G125800	2.39799	0.17774	13.4915	1.75e-41	8.08e-40	(KOG3461 - CDGSH-type Zn-finger containing protein
Phvul.003G199900	2.39734	0.207532	11.5517	7.24e-31	1.76e-29	(PTHR23257//PTHR23257:SF475 - SERINE-THREONINE PROTEIN KINASE
Phvul.008G051600	2.3973	0.233129	10.2831	8.4e-25	1.34e-23	(PTHR34124:SF2 - F16B3.27 PROTEIN
Phvul.003G159400	2.3969	1.07702	2.22549	0.0260481	0.0457972
Phvul.001G012200	2.3966	0.575243	4.16625	3.1e-05	9.35e-05	(2.7.1.158 - Inositol-pentakisphosphate 2-kinase / IP5 2-kinase
Phvul.001G224100	2.39423	0.215102	11.1307	8.89e-29	1.87e-27	( PF01789 - PsbP (PsbP)
Phvul.001G163600	2.39347	0.290233	8.24674	1.63e-16	1.5e-15
Phvul.008G021200	2.3921	0.196488	12.1743	4.26e-34	1.28e-32	( PF14416 - PMR5 N terminal Domain (PMR5N)
Phvul.008G234100	2.39117	0.537129	4.45177	8.52e-06	2.8e-05
Phvul.011G161400	2.39114	0.479015	4.99179	5.98e-07	2.28e-06	( 1.14.13.173 - 11-oxo-beta-amyrin 30-oxidase / CYP72A154
Phvul.008G142500	2.39051	0.243806	9.80496	1.07e-22	1.52e-21	( PF14547 - Hydrophobic seed protein (Hydrophob_seed)
Phvul.002G132500	2.39042	0.791176	3.02136	0.00251644	0.00550639	(PTHR31499:SF5 - HOMEODOMAIN-LIKE SUPERFAMILY PROTEIN
Phvul.006G106200	2.38904	0.638955	3.73897	0.000184773	0.000492549
Phvul.003G063100	2.38813	0.29158	8.19032	2.61e-16	2.36e-15	( PF14365 - Domain of unknown function (DUF4409) (DUF4409)
Phvul.002G229100	2.38638	0.344858	6.91991	4.52e-12	2.93e-11	bHLH
Phvul.010G099900	2.3853	0.213091	11.1938	4.37e-29	9.42e-28	(PTHR24296:SF9 - CYTOCHROME P450 86A2-RELATED
Phvul.009G153100	2.38405	0.239498	9.95438	2.41e-23	3.57e-22	(PTHR23421:SF67 - BETA-GALACTOSIDASE 10
Phvul.002G162600	2.38263	0.225152	10.5823	3.6e-26	6.39e-25	(PTHR33374:SF2 - ARABINOGALACTAN PEPTIDE 22-RELATED
Phvul.006G004200	2.38236	0.516109	4.61601	3.91e-06	1.34e-05	(PTHR35708:SF1 - GB
Phvul.004G046800	2.38171	0.233127	10.2164	1.68e-24	2.64e-23	(PTHR27001:SF217 - PROTEIN NSP-INTERACTING KINASE 1
Phvul.003G262100	2.38103	0.3049	7.80922	5.75e-15	4.75e-14
Phvul.010G092500	2.37951	0.354695	6.7086	1.96e-11	1.2e-10	(PTHR14155//PTHR14155:SF160 - RING FINGER DOMAIN-CONTAINING
Phvul.002G083100	2.37718	0.44216	5.37629	7.6e-08	3.2e-07	( PF03321 - GH3 auxin-responsive promoter (GH3)
Phvul.002G273700	2.37688	0.209453	11.348	7.59e-30	1.71e-28	(PTHR10108//PTHR10108:SF926 - METHYLTRANSFERASE
Phvul.006G054200	2.37598	0.372696	6.37513	1.83e-10	1.02e-09	KOG0156 - Cytochrome P450 CYP2 subfamily
Phvul.004G017000	2.37571	0.16153	14.7076	5.76e-49	3.77e-47	(PTHR11071:SF236 - PEPTIDYL-PROLYL CIS-TRANS ISOMERASE CYP38, CHLOROPLASTIC
Phvul.004G066300	2.37503	0.227549	10.4375	1.67e-25	2.82e-24	(PTHR22835//PTHR22835:SF164 - ZINC FINGER FYVE DOMAIN CONTAINING PROTEIN
Phvul.007G041400	2.37488	0.255464	9.29637	1.45e-20	1.79e-19	(PTHR31084:SF0 - ALPHA-L-FUCOSIDASE 2
Phvul.007G273600	2.37447	0.340648	6.97046	3.16e-12	2.09e-11	( PF05553 - Cotton fibre expressed protein (DUF761)
Phvul.005G170200	2.37433	0.221694	10.7099	9.14e-27	1.69e-25	(PTHR23426//PTHR23426:SF27 - FERREDOXIN/ADRENODOXIN
Phvul.005G141100	2.3743	0.257029	9.23749	2.52e-20	3.05e-19	(PTHR19139//PTHR19139:SF55 - AQUAPORIN TRANSPORTER
Phvul.010G161300	2.36984	0.176739	13.4087	5.38e-41	2.44e-39
Phvul.008G088900	2.36885	0.215701	10.9821	4.66e-28	9.38e-27	( PTHR31087:SF11 - PROTEIN LURP-ONE-RELATED 1-RELATED
Phvul.010G005000	2.36836	0.227044	10.4313	1.79e-25	3.01e-24	( 3.4.19.12 - Ubiquitinyl hydrolase 1 / Ubiquitin thiolesterase
Phvul.002G312400	2.36701	0.531393	4.45435	8.41e-06	2.77e-05	(PTHR10460//PTHR10460:SF11 - ABL INTERACTOR
Phvul.008G007000	2.36664	0.494243	4.78842	1.68e-06	6.05e-06
Phvul.003G212200	2.3658	0.245312	9.64406	5.21e-22	7.09e-21	(PTHR31636:SF16 - SCARECROW-LIKE PROTEIN 28
Phvul.007G223100	2.36526	0.524821	4.5068	6.58e-06	2.19e-05	(PTHR33285:SF2 - PHYTOSULFOKINES 6-RELATED
Phvul.003G260000	2.36436	0.399802	5.91382	3.34e-09	1.64e-08	(3.4.14.2 - Dipeptidyl-peptidase II / Quiescent cell proline dipeptidase
Phvul.007G094500	2.36344	0.767591	3.07904	0.00207667	0.00461356
Phvul.003G131400	2.361	0.328328	7.19099	6.43e-13	4.52e-12	(PTHR31238:SF21 - GERMIN-LIKE PROTEIN SUBFAMILY 3 MEMBER 3
Phvul.008G235000	2.35963	0.309571	7.62227	2.49e-14	1.95e-13	( KOG0157 - Cytochrome P450 CYP4/CYP19/CYP26 subfamilies
Phvul.011G100600	2.3588	0.266744	8.84296	9.32e-19	1.01e-17	(PTHR32499:SF3 - FASCICLIN-LIKE ARABINOGALACTAN PROTEIN 15-RELATED
Phvul.008G222200	2.35816	0.356233	6.61971	3.6e-11	2.14e-10	(PTHR31301:SF24 - LOB DOMAIN-CONTAINING PROTEIN 21
Phvul.001G078500	2.35644	0.352737	6.68046	2.38e-11	1.44e-10	(PTHR14255//PTHR14255:SF1 - ATP-DEPENDENT PROTEASE CEREBLON
Phvul.011G002300	2.35592	0.236103	9.97838	1.9e-23	2.82e-22	(PTHR23091:SF253 - GCN5-RELATED N-ACETYLTRANSFERASE
Phvul.008G285900	2.35537	0.346332	6.8009	1.04e-11	6.5e-11	(PTHR32227:SF60 - CARBOHYDRATE-BINDING X8 DOMAIN-CONTAINING PROTEIN
Phvul.009G238700	2.35526	0.165871	14.1994	9.24e-46	5.07e-44	(PTHR11178:SF25 - NIFU-LIKE PROTEIN 3, CHLOROPLASTIC
Phvul.005G107200	2.35336	0.553689	4.25032	2.13e-05	6.6e-05
Phvul.008G136300	2.35086	0.186116	12.6311	1.42e-36	5.01e-35	(PTHR23130:SF95 - AUXIN-RESPONSIVE PROTEIN-RELATED
Phvul.003G215500	2.34878	0.309131	7.59802	3.01e-14	2.35e-13
Phvul.006G041200	2.34867	0.386136	6.08249	1.18e-09	6.08e-09	(PTHR23155//PTHR23155:SF638 - LEUCINE-RICH REPEAT-CONTAINING PROTEIN
Phvul.002G022900	2.34794	0.350145	6.70562	2.01e-11	1.22e-10	(PTHR24298:SF172 - CYTOCHROME P450 82C2-RELATED
Phvul.008G030200	2.34637	0.326699	7.18206	6.87e-13	4.81e-12	( PF07714//PF11721 - Protein tyrosine kinase (Pkinase_Tyr) // Di-glucose binding within endoplasmic reticulum (Malectin)
Phvul.007G280100	2.34177	0.219657	10.661	1.55e-26	2.82e-25	(PTHR36399:SF1 - NAD(P)H DEHYDROGENASE 18
Phvul.002G318800	2.34141	0.227133	10.3086	6.45e-25	1.04e-23	(PTHR22298:SF28 - ENDOGLUCANASE 4-RELATED
Phvul.008G203900	2.34133	0.415197	5.6391	1.71e-08	7.75e-08	( KOG4412 - 26S proteasome regulatory complex, subunit PSMD10
Phvul.003G007300	2.34114	0.225504	10.3818	3e-25	4.96e-24	( PF03000 - NPH3 family (NPH3)
Phvul.010G146300	2.34075	0.387715	6.03731	1.57e-09	7.94e-09	GATA TRANSCRIPTION FACTOR 9
Phvul.009G003100	2.34063	0.214067	10.9341	7.92e-28	1.56e-26	(PTHR11627:SF16 - FRUCTOSE-BISPHOSPHATE ALDOLASE 1, CHLOROPLASTIC-RELATED
Phvul.002G304400	2.34035	0.251928	9.28977	1.55e-20	1.9e-19	(PTHR12374//PTHR12374:SF19 - TRANSCRIPTIONAL ADAPTOR 2 ADA2 -RELATED
Phvul.002G009500	2.33922	0.195784	11.9479	6.66e-33	1.83e-31	(PTHR31096:SF7 - ACR1
Phvul.007G077100	2.33833	0.201095	11.628	2.97e-31	7.36e-30	(PTHR34576:SF3 - MEMBRANE-ASSOCIATED KINASE REGULATOR 6-RELATED
Phvul.011G136400	2.3378	0.367769	6.35671	2.06e-10	1.14e-09	( PTHR11926//PTHR11926:SF356 - GLUCOSYL/GLUCURONOSYL TRANSFERASES
Phvul.002G276900	2.3337	0.26104	8.94001	3.89e-19	4.33e-18	( 2.7.10.1//2.7.11.1 - Receptor protein-tyrosine kinase / Receptor protein tyrosine kinase // Non-specific serine/threonine protein kinase / Threonine-specific protein kinase
Phvul.011G133800	2.33345	0.84632	2.75718	0.00583031	0.011832	( PF02519 - Auxin responsive protein (Auxin_inducible)
Phvul.002G308900	2.3331	0.428692	5.44236	5.26e-08	2.26e-07	(PTHR21068:SF5 - GENOMIC DNA, CHROMOSOME 3, P1 CLONE: MIL23-RELATED
Phvul.003G253800	2.33156	0.298644	7.80715	5.85e-15	4.83e-14	(PTHR11746:SF89 - MAF-LIKE PROTEIN
Phvul.008G080500	2.33079	0.264671	8.80638	1.29e-18	1.39e-17	( PF00069//PF00560//PF08263 - Protein kinase domain (Pkinase) // Leucine Rich Repeat (LRR_1) // Leucine rich repeat N-terminal domain (LRRNT_2)
Phvul.004G164900	2.32827	0.383127	6.07701	1.22e-09	6.27e-09	(PTHR10460//PTHR10460:SF11 - ABL INTERACTOR
Phvul.011G044800	2.32687	0.151539	15.3549	3.28e-53	2.64e-51	(PTHR12565//PTHR12565:SF126 - STEROL REGULATORY ELEMENT-BINDING PROTEIN
Phvul.007G196700	2.3264	0.263529	8.82786	1.07e-18	1.15e-17	(PTHR23213:SF177 - FORMIN-LIKE PROTEIN 11
Phvul.001G019400	2.32533	0.258108	9.00914	2.08e-19	2.35e-18	(PTHR23054:SF29 - EXPRESSED PROTEIN
Phvul.005G066000	2.32425	0.265416	8.75702	2e-18	2.11e-17	(PTHR32444:SF13 - COMITIN
Phvul.007G209900	2.32046	0.220788	10.5099	7.78e-26	1.35e-24
Phvul.006G080400	2.31997	0.218695	10.6082	2.73e-26	4.88e-25	(PTHR32370:SF17 - ROOT PHOTOTROPISM PROTEIN 2
Phvul.006G207300	2.3187	0.226675	10.2292	1.47e-24	2.31e-23	(PTHR21649//PTHR21649:SF28 - CHLOROPHYLL A/B BINDING PROTEIN
Phvul.002G070800	2.31798	0.345071	6.71738	1.85e-11	1.13e-10
Phvul.001G178900	2.31596	0.601509	3.85025	0.000117998	0.000324919	(PTHR31374:SF19 - F8A24.8 PROTEIN
Phvul.004G023200	2.3151	0.238902	9.6906	3.31e-22	4.56e-21	(PTHR11200//PTHR11200:SF168 - INOSITOL 5-PHOSPHATASE
Phvul.006G115800	2.31422	0.272526	8.49172	2.04e-17	2e-16	(PTHR33472:SF1 - EXTENSIN-RELATED
Phvul.003G078600	2.31412	0.205726	11.2486	2.35e-29	5.14e-28	(PTHR31235:SF69 - PEROXIDASE 42
Phvul.002G292300	2.31408	0.253222	9.13853	6.33e-20	7.43e-19	(PTHR31339:SF7 - POLYGALACTURONASE-RELATED
Phvul.009G213100	2.31188	0.196835	11.7453	7.47e-32	1.93e-30	(PTHR13068:SF6 - MITOCHONDRIAL TRANSCRIPTION TERMINATION FACTOR FAMILY PROTEIN
Phvul.010G036800	2.31145	0.371121	6.22828	4.72e-10	2.52e-09	(PTHR11926//PTHR11926:SF199 - GLUCOSYL/GLUCURONOSYL TRANSFERASES
Phvul.004G019900	2.31123	0.27625	8.36646	5.94e-17	5.62e-16	(PTHR23201//PTHR23201:SF18 - EXTENSIN, PROLINE-RICH PROTEIN
Phvul.001G147400	2.31043	0.34582	6.68101	2.37e-11	1.44e-10	(PTHR14859 - CALCOFLUOR WHITE HYPERSENSITIVE PROTEIN PRECURSOR
Phvul.002G172700	2.30498	0.926976	2.48656	0.0128984	0.0243516	( PF11820 - Protein of unknown function (DUF3339) (DUF3339)
Phvul.008G100300	2.3046	0.331043	6.96162	3.36e-12	2.21e-11	(PF06232 - Embryo-specific protein 3, (ATS3) (ATS3)
Phvul.002G182100	2.30456	0.34796	6.62306	3.52e-11	2.09e-10	(PTHR10106:SF15 - TRANSMEMBRANE ASCORBATE FERRIREDUCTASE 3-RELATED
Phvul.005G001000	2.30453	0.457162	5.04096	4.63e-07	1.78e-06	(PTHR13301//PTHR13301:SF62 - X-BOX TRANSCRIPTION FACTOR-RELATED
Phvul.004G069700	2.30417	0.230021	10.0172	1.28e-23	1.93e-22	(PF12046 - Protein of unknown function (DUF3529) (DUF3529)
Phvul.004G025600	2.30406	0.954286	2.41443	0.0157597	0.029138	(2.7.4.21 - Inositol-hexakisphosphate kinase / IP6K
Phvul.008G214100	2.30398	0.28113	8.1954	2.5e-16	2.27e-15	( PF12796//PF13962 - Ankyrin repeats (3 copies) (Ank_2) // Domain of unknown function (PGG)
Phvul.003G194400	2.30396	0.26665	8.64039	5.6e-18	5.74e-17	(PTHR21319:SF17 - ZINC ION BINDING PROTEIN
Phvul.011G065300	2.30229	0.29401	7.83065	4.85e-15	4.03e-14	( PF00314 - Thaumatin family (Thaumatin)
Phvul.007G107600	2.29781	0.192089	11.9622	5.6e-33	1.55e-31
Phvul.011G096400	2.29638	0.189348	12.1278	7.52e-34	2.21e-32	(PTHR36311:SF1 - PHOTOSYSTEM I SUBUNIT O
Phvul.003G147700	2.29589	0.411126	5.5844	2.35e-08	1.05e-07	(PTHR31062:SF32 - XYLOGLUCAN ENDOTRANSGLUCOSYLASE/HYDROLASE PROTEIN 25-RELATED
Phvul.005G123800	2.2933	0.628348	3.64973	0.000262516	0.000681841
Phvul.006G208200	2.29232	0.151112	15.1697	5.61e-52	4.2e-50	(PTHR30620:SF40 - BETA-D-XYLOSIDASE 3-RELATED
Phvul.007G206600	2.29122	0.2987	7.67064	1.71e-14	1.36e-13	(PTHR31238:SF39 - GERMIN-LIKE PROTEIN SUBFAMILY 2 MEMBER 1-RELATED
Phvul.010G149800	2.2907	0.210118	10.9019	1.13e-27	2.2e-26	(PTHR24089:SF270 - SOLUTE CARRIER FAMILY 25 MEMBER 48
Phvul.009G055600	2.29022	0.386866	5.91994	3.22e-09	1.58e-08	(PTHR13778:SF6 - GALACTURONOSYLTRANSFERASE-LIKE 1-RELATED
Phvul.006G208300	2.29011	0.500636	4.57441	4.78e-06	1.62e-05	(PTHR11926//PTHR11926:SF227 - GLUCOSYL/GLUCURONOSYL TRANSFERASES
Phvul.004G055000	2.28943	0.414356	5.52526	3.29e-08	1.45e-07	( PF03140 - Plant protein of unknown function (DUF247)
Phvul.011G036700	2.28903	0.375485	6.0962	1.09e-09	5.6e-09	( PF02519 - Auxin responsive protein (Auxin_inducible)
Phvul.006G095100	2.28877	0.267287	8.56296	1.1e-17	1.1e-16	( PF11250 - Fantastic Four meristem regulator (FAF)
Phvul.008G041100	2.28739	0.242014	9.45146	3.34e-21	4.31e-20	(PTHR19139//PTHR19139:SF142 - AQUAPORIN TRANSPORTER
Phvul.003G239200	2.28545	0.212573	10.7514	5.84e-27	1.09e-25	(PTHR22835//PTHR22835:SF200 - ZINC FINGER FYVE DOMAIN CONTAINING PROTEIN
Phvul.005G136900	2.28443	0.221813	10.2989	7.13e-25	1.15e-23	(PTHR31384:SF20 - AUXIN RESPONSE FACTOR 4
Phvul.006G077200	2.28428	0.23104	9.88694	4.74e-23	6.86e-22	(PTHR31867:SF22 - EXPANSIN-A8
Phvul.003G159400	2.28419	0.218735	10.4427	1.58e-25	2.68e-24	(PTHR19241:SF280 - ABC TRANSPORTER G FAMILY MEMBER 32
Phvul.010G079300	2.28411	0.288637	7.91343	2.5e-15	2.13e-14	MYB
Phvul.007G279300	2.28394	0.24534	9.30929	1.29e-20	1.6e-19	( PF04720 - PDDEXK-like family of unknown function (PDDEXK_6)
Phvul.002G184100	2.28243	0.613919	3.7178	0.000200963	0.000532236
Phvul.008G128400	2.2808	0.822653	2.7725	0.0055628	0.0113427	(PTHR12183 - UNCHARACTERIZED RING ZINC FINGER-CONTAINING PROTEIN
Phvul.009G249700	2.28057	0.266876	8.54544	1.28e-17	1.27e-16	(PTHR10791:SF29 - BIDIRECTIONAL SUGAR TRANSPORTER SWEET16-RELATED
Phvul.004G127500	2.27884	0.237879	9.57985	9.72e-22	1.3e-20	(PTHR11902//PTHR11902:SF18 - ENOLASE
Phvul.008G132900	2.27883	0.433509	5.2567	1.47e-07	5.98e-07	(1.6.5.5 - NADPH:quinone reductase / Zeta-crystallin
Phvul.001G110100	2.27786	0.252576	9.01853	1.91e-19	2.16e-18	(PTHR11122:SF18 - NDH-DEPENDENT CYCLIC ELECTRON FLOW 1
Phvul.003G190300	2.27739	0.924699	2.46284	0.013784	0.0258533	(PTHR31948:SF12 - MINI ZINC FINGER PROTEIN 2
Phvul.011G037000	2.27732	0.871368	2.61349	0.00896217	0.0174814	( PF02519 - Auxin responsive protein (Auxin_inducible)
Phvul.009G029400	2.2767	0.257884	8.8284	1.06e-18	1.15e-17	(KOG4532 - WD40-like repeat containing protein
Phvul.009G067600	2.27659	0.237366	9.59106	8.72e-22	1.17e-20	(PTHR10177//PTHR10177:SF242 - CYCLINE
Phvul.002G062100	2.27636	0.313278	7.26626	3.7e-13	2.64e-12
Phvul.003G208300	2.27459	0.203394	11.1832	4.93e-29	1.06e-27	(PTHR10566:SF72 - PROTEIN KINASE FAMILY PROTEIN
Phvul.009G081500	2.2714	0.245346	9.25793	2.08e-20	2.54e-19
Phvul.004G034600	2.26927	0.355895	6.37624	1.81e-10	1.01e-09	(PTHR14326//PTHR14326:SF18 - TARGETING PROTEIN FOR XKLP2
Phvul.007G126400	2.26912	0.269452	8.42123	3.73e-17	3.57e-16	( PF14577 - Sieve element occlusion C-terminus (SEO_C)
Phvul.005G105900	2.26785	0.154803	14.6499	1.35e-48	8.52e-47	(PTHR34041:SF1 - PHOTOSYSTEM II REPAIR PROTEIN PSB27-H1, CHLOROPLASTIC
Phvul.009G107700	2.26592	0.355612	6.37189	1.87e-10	1.04e-09	(PTHR22849//PTHR22849:SF35 - WDSAM1 PROTEIN
Phvul.003G274000	2.26577	0.136666	16.5789	9.9e-62	1.16e-59	(PTHR30249 - PUTATIVE SEROTONIN TRANSPORTER
Phvul.005G168000	2.26226	0.237361	9.53089	1.56e-21	2.05e-20	(PTHR35461:SF1 - GENOMIC DNA, CHROMOSOME 3, P1 CLONE: MSL1
Phvul.006G139800	2.25945	0.430725	5.24568	1.56e-07	6.32e-07
Phvul.011G204100	2.25866	0.610921	3.69713	0.000218048	0.000573854	( PF08027 - Albumin I chain b (Albumin_I)
Phvul.011G131600	2.25712	0.386163	5.84499	5.07e-09	2.43e-08	( PF02519 - Auxin responsive protein (Auxin_inducible)
Phvul.003G166900	2.25709	0.944165	2.39057	0.0168223	0.0308868
Phvul.008G237400	2.25551	0.403289	5.5928	2.23e-08	1e-07	(6.3.1.2 - Glutamate--ammonia ligase / Glutamine synthetase
Phvul.002G035800	2.25525	0.435881	5.174	2.29e-07	9.13e-07	(5.3.3.1 - Steroid Delta-isomerase / Steroid isomerase
Phvul.002G062500	2.25519	0.373975	6.03032	1.64e-09	8.27e-09	(PTHR23324:SF63 - PHOSPHATIDYLINOSITOL/PHOSPHATIDYLCHOLINE TRANSFER PROTEIN SFH11
Phvul.003G193000	2.25487	0.207691	10.8569	1.85e-27	3.57e-26	(PF04982 - HPP family (HPP)
Phvul.006G063600	2.25457	0.262363	8.59332	8.45e-18	8.55e-17	( PF00153 - Mitochondrial carrier protein (Mito_carr)
Phvul.008G119600	2.25352	0.188806	11.9356	7.72e-33	2.11e-31	(PTHR14194//PTHR14194:SF78 - NITROGEN METABOLIC REGULATION PROTEIN NMR-RELATED
Phvul.006G041300	2.25277	0.257021	8.76493	1.87e-18	1.97e-17	(PF04578 - Protein of unknown function, DUF594 (DUF594)
Phvul.006G115900	2.2521	0.273131	8.2455	1.64e-16	1.51e-15	(PTHR19359:SF22 - CYTOCHROME B5 ISOFORM A
Phvul.008G006900	2.25206	0.506697	4.44459	8.81e-06	2.88e-05	(PTHR31722:SF10 - F1O19.11 PROTEIN
Phvul.003G274800	2.25202	0.188018	11.9777	4.65e-33	1.29e-31	(PTHR24351:SF81 - PHOTOTROPIN-2
Phvul.011G161700	2.25166	0.335571	6.70993	1.95e-11	1.19e-10	( 1.14.13.173 - 11-oxo-beta-amyrin 30-oxidase / CYP72A154
Phvul.001G226800	2.2514	0.210213	10.7101	9.12e-27	1.69e-25	(PTHR13832:SF158 - PROTEIN PHOSPHATASE 2C 5-RELATED
Phvul.008G092900	2.2511	0.19612	11.4782	1.7e-30	4.03e-29	(PTHR11206:SF101 - MATE EFFLUX FAMILY PROTEIN 2, CHLOROPLASTIC
Phvul.001G114100	2.25056	0.206878	10.8787	1.46e-27	2.82e-26	(PF00257 - Dehydrin
Phvul.007G142700	2.24985	0.468314	4.80414	1.55e-06	5.62e-06
Phvul.006G182700	2.2489	0.215227	10.4489	1.48e-25	2.51e-24	(PTHR35274:SF2 - EXPRESSED PROTEIN-RELATED
Phvul.003G245900	2.24676	0.704501	3.18914	0.00142694	0.00326102
Phvul.006G133800	2.24646	0.408654	5.49721	3.86e-08	1.68e-07	(PTHR31942:SF19 - MLO-LIKE PROTEIN 13
Phvul.001G033400	2.24592	0.24916	9.014	1.99e-19	2.25e-18
Phvul.002G048500	2.24565	0.509006	4.41184	1.02e-05	3.33e-05	(3.2.2.22 - rRNA N-glycosylase / rRNA N-glycosidase
Phvul.009G188100	2.24547	0.225678	9.94988	2.52e-23	3.73e-22	TCP
Phvul.003G284700	2.24529	0.388755	5.7756	7.67e-09	3.61e-08	(PTHR32191:SF14 - PROTEIN TORNADO 2
Phvul.007G100900	2.24525	0.287945	7.79749	6.31e-15	5.21e-14	(PTHR19241:SF303 - ABC TRANSPORTER G FAMILY MEMBER 21
Phvul.010G112100	2.2445	0.945858	2.37297	0.0176455	0.032269	(PTHR11177:SF167 - RHODANESE-LIKE DOMAIN-CONTAINING PROTEIN 4, CHLOROPLASTIC
Phvul.006G129200	2.24365	0.256726	8.73949	2.34e-18	2.46e-17	( PTHR31388:SF22 - PEROXIDASE 22-RELATED
Phvul.006G207400	2.24289	0.277755	8.07507	6.74e-16	5.96e-15	(PTHR12320:SF9 - PROTEIN PHOSPHATASE 2C 62-RELATED
Phvul.011G153400	2.24235	0.249193	8.99846	2.29e-19	2.59e-18	(PTHR31901:SF2 - INDOLE-3-ACETIC ACID-AMIDO SYNTHETASE GH3.5-RELATED
Phvul.003G056000	2.24218	0.233557	9.60016	7.98e-22	1.07e-20	(PTHR26402:SF526 - TWO-COMPONENT RESPONSE REGULATOR ARR15-RELATED
Phvul.001G017500	2.24083	0.224611	9.9765	1.93e-23	2.87e-22	(PTHR21569:SF2 - 30S RIBOSOMAL PROTEIN S9, CHLOROPLASTIC
Phvul.001G161500	2.24048	0.253352	8.84333	9.29e-19	1.01e-17	(5.3.1.13 - Arabinose-5-phosphate isomerase / Phosphoarabinoisomerase
Phvul.002G020500	2.23986	0.258977	8.64888	5.2e-18	5.34e-17	(PTHR19878:SF4 - TRANSDUCIN/WD40 DOMAIN-CONTAINING PROTEIN
Phvul.001G172100	2.23959	0.388245	5.76849	8e-09	3.75e-08
Phvul.002G063100	2.23934	0.523661	4.27632	1.9e-05	5.93e-05	(PTHR31321:SF19 - PECTINESTERASE 68-RELATED
Phvul.002G206500	2.2386	0.239773	9.33632	9.97e-21	1.24e-19	(1.3.5.5 - 15-cis-phytoene desaturase / Plant-type phytoene desaturase
Phvul.009G017700	2.23759	0.326074	6.86222	6.78e-12	4.32e-11	( PF00314 - Thaumatin family (Thaumatin)
Phvul.007G056100	2.23692	0.308506	7.25082	4.14e-13	2.95e-12	(PTHR11558//PTHR11558:SF30 - SPERMIDINE/SPERMINE SYNTHASE
Phvul.002G199000	2.23601	0.350637	6.377	1.81e-10	1.01e-09	(PTHR32448:SF11 - BERBERINE BRIDGE ENZYME-RELATED
Phvul.004G166400	2.23274	0.324263	6.88557	5.76e-12	3.69e-11	( PF02309 - AUX/IAA family (AUX_IAA)
Phvul.011G205900	2.23193	0.442213	5.04719	4.48e-07	1.73e-06	GT-2 and related proteins, contains trihelix DNA-binding/SANT domain
Phvul.010G162800	2.23091	0.660489	3.37767	0.000731039	0.00175683
Phvul.009G192700	2.23078	0.247046	9.02984	1.72e-19	1.96e-18	(PTHR13929 - 1,4-DIHYDROXY-2-NAPHTHOATE OCTAPRENYLTRANSFERASE
Phvul.002G029100	2.23078	0.214864	10.3823	2.98e-25	4.94e-24
Phvul.004G073500	2.23065	0.1825	12.2227	2.35e-34	7.16e-33	(PTHR31262:SF4 - RIBULOSE BISPHOSPHATE CARBOXYLASE SMALL CHAIN 1A, CHLOROPLASTIC-RELATED
Phvul.011G089900	2.22986	0.207812	10.7302	7.34e-27	1.37e-25	(PTHR32044:SF17 - GLUCOMANNAN 4-BETA-MANNOSYLTRANSFERASE 2
Phvul.008G271700	2.22959	0.396289	5.62616	1.84e-08	8.32e-08	( PF14368 - Probable lipid transfer (LTP_2)
Phvul.003G101200	2.2291	0.329601	6.76301	1.35e-11	8.36e-11	(PTHR11615//PTHR11615:SF150 - NITRATE, FROMATE, IRON DEHYDROGENASE
Phvul.001G133300	2.22906	0.517742	4.30534	1.67e-05	5.25e-05	(PF13960 - Domain of unknown function (DUF4218) (DUF4218)
Phvul.001G216600	2.22741	0.24608	9.05157	1.41e-19	1.61e-18	(PTHR11964:SF18 - S-ADENOSYLMETHIONINE SYNTHASE 2
Phvul.002G199100	2.2272	0.31973	6.96587	3.26e-12	2.15e-11	(PTHR32448:SF34 - F22M8.11 PROTEIN-RELATED
Phvul.008G007100	2.22574	0.222958	9.9828	1.81e-23	2.71e-22	(PTHR21726//PTHR21726:SF35 - PHOSPHATIDYLINOSITOL N-ACETYLGLUCOSAMINYLTRANSFERASE SUBUNIT P DOWN SYNDROME CRITICAL REGION PROTEIN 5 -RELATED
Phvul.002G308700	2.22574	0.171692	12.9636	1.97e-38	7.58e-37	(PTHR12726 - CERAMIDE GLUCOSYLTRANSFERASE
Phvul.002G223300	2.22244	0.286483	7.75768	8.65e-15	7.06e-14	(PTHR22835//PTHR22835:SF219 - ZINC FINGER FYVE DOMAIN CONTAINING PROTEIN
Phvul.001G205300	2.22238	0.315016	7.05481	1.73e-12	1.17e-11	(PTHR22814:SF75 - HEAVY METAL TRANSPORT/DETOXIFICATION DOMAIN-CONTAINING PROTEIN
Phvul.008G182400	2.2162	0.291265	7.60888	2.76e-14	2.16e-13	(PTHR21736//PTHR21736:SF24 - VERNALIZATION-INSENSITIVE PROTEIN 3
Phvul.004G035200	2.21615	0.29759	7.44698	9.55e-14	7.16e-13
Phvul.008G256500	2.21611	0.226615	9.77916	1.38e-22	1.95e-21	(PTHR11668//PTHR11668:SF267 - SERINE/THREONINE PROTEIN PHOSPHATASE
Phvul.009G098000	2.21598	0.220543	10.0478	9.39e-24	1.42e-22	(PTHR31407:SF7 - PSBP DOMAIN-CONTAINING PROTEIN 5, CHLOROPLASTIC
Phvul.001G142500	2.21589	0.16399	13.5123	1.32e-41	6.15e-40	(PTHR11937//PTHR11937:SF210 - ACTIN
Phvul.009G029900	2.21567	0.401529	5.51808	3.43e-08	1.51e-07
Phvul.011G034700	2.21528	0.179223	12.3604	4.28e-35	1.39e-33	(PTHR10795//PTHR10795:SF442 - PROPROTEIN CONVERTASE SUBTILISIN/KEXIN
Phvul.005G048800	2.21319	0.383243	5.77491	7.7e-09	3.62e-08	(PTHR32227:SF73 - CARBOHYDRATE-BINDING X8 DOMAIN-CONTAINING PROTEIN
Phvul.003G078300	2.21307	0.391293	5.65579	1.55e-08	7.07e-08	( PF04520 - Senescence regulator (Senescence_reg)
Phvul.008G048200	2.21243	0.4496	4.92088	8.62e-07	3.21e-06	(PTHR13068//PTHR13068:SF19 - CGI-12 PROTEIN-RELATED
Phvul.004G005400	2.21194	0.206312	10.7214	8.08e-27	1.5e-25	( PTHR24296:SF1 - ALKANE HYDROXYLASE CYP96A15-RELATED
Phvul.010G066400	2.20984	0.166093	13.3048	2.17e-40	9.53e-39	( PF00234 - Protease inhibitor/seed storage/LTP family (Tryp_alpha_amyl)
Phvul.004G132000	2.20668	0.279683	7.88992	3.02e-15	2.55e-14	(PTHR31235:SF22 - PEROXIDASE 47
Phvul.003G068300	2.20457	0.240185	9.17862	4.37e-20	5.16e-19	(PTHR32295:SF14 - PROTEIN IQ-DOMAIN 31-RELATED
Phvul.007G130500	2.20297	0.21354	10.3164	5.94e-25	9.61e-24	(2.1.1.79 - Cyclopropane-fatty-acyl-phospholipid synthase / Unsaturated-phospholipid methyltransferase
Phvul.009G189600	2.20229	0.289183	7.61554	2.63e-14	2.06e-13
Phvul.002G249800	2.20198	0.28385	7.75755	8.66e-15	7.06e-14	( PF00190 - Cupin (Cupin_1)
Phvul.008G185100	2.20121	0.184805	11.911	1.04e-32	2.8e-31	(PTHR13812//PTHR13812:SF20 - ORNITHINE CYCLODEAMINASE-RELATED
Phvul.008G000600	2.19972	0.385391	5.70775	1.14e-08	5.28e-08	(PTHR27001:SF224 - SOMATIC EMBRYOGENESIS RECEPTOR KINASE 1
Phvul.002G329400	2.1997	0.300712	7.31495	2.57e-13	1.86e-12	(PTHR31048:SF1 - PATHOGENESIS-RELATED THAUMATIN-LIKE PROTEIN-RELATED
Phvul.002G015300	2.19967	0.32669	6.7332	1.66e-11	1.02e-10	(PTHR10623 - MICROTUBULE-ASSOCIATED PROTEIN RP/EB FAMILY MEMBER
Phvul.006G087200	2.19748	0.205386	10.6993	1.03e-26	1.88e-25
Phvul.005G153600	2.19623	0.86331	2.54396	0.0109604	0.0209902	(PTHR12136//PTHR12136:SF61 - STEROIDOGENIC ACUTE REGULATORY PROTEIN STAR
Phvul.007G017100	2.19611	0.265161	8.28221	1.21e-16	1.12e-15	(PTHR13789:SF185 - FAD/NAD(P)-BINDING OXIDOREDUCTASE FAMILY PROTEIN
Phvul.001G197900	2.19546	0.208995	10.5049	8.21e-26	1.42e-24	(KOG1437 - Fasciclin and related adhesion glycoproteins
Phvul.007G063900	2.19508	0.223349	9.82799	8.53e-23	1.22e-21	(PTHR10030:SF25 - ALPHA-L-FUCOSIDASE-RELATED
Phvul.008G270000	2.19447	0.295821	7.41822	1.19e-13	8.84e-13	( KOG4293 - Predicted membrane protein, contains DoH and Cytochrome b-561/ferric reductase transmembrane domains
Phvul.006G107800	2.1936	0.283168	7.74664	9.44e-15	7.67e-14	(PTHR23315//PTHR23315:SF80 - BETA CATENIN-RELATED ARMADILLO REPEAT-CONTAINING
Phvul.006G128100	2.19349	0.252268	8.69507	3.47e-18	3.6e-17	(6.2.1.26 - o-succinylbenzoate--CoA ligase / OSB-CoA synthetase
Phvul.002G206400	2.19344	0.221328	9.91036	3.75e-23	5.48e-22	(PTHR11566:SF78 - DYNAMIN-LIKE PROTEIN ARC5
Phvul.004G022800	2.19205	0.281821	7.77816	7.36e-15	6.04e-14	(PTHR12603:SF5 - RING/U-BOX DOMAIN-CONTAINING PROTEIN
Phvul.006G040000	2.18948	0.344741	6.35108	2.14e-10	1.18e-09	( PF13962 - Domain of unknown function (PGG)
Phvul.005G006000	2.18934	0.342892	6.38493	1.71e-10	9.6e-10	(PTHR10903:SF65 - AIG1 DOMAIN-CONTAINING PROTEIN-RELATED
Phvul.003G247600	2.18841	0.181192	12.0779	1.38e-33	4.01e-32	(PTHR31407:SF6 - OXYGEN-EVOLVING ENHANCER PROTEIN 2-1, CHLOROPLASTIC-RELATED
Phvul.L003100	2.18839	0.630212	3.47246	0.000515711	0.00127269
Phvul.004G064900	2.18815	0.217335	10.0681	7.64e-24	1.16e-22	(PTHR31262:SF4 - RIBULOSE BISPHOSPHATE CARBOXYLASE SMALL CHAIN 1A, CHLOROPLASTIC-RELATED
Phvul.006G184600	2.18761	0.330848	6.61212	3.79e-11	2.24e-10	bHLH
Phvul.007G172700	2.18606	0.245643	8.89933	5.62e-19	6.19e-18	( PF05910 - Plant protein of unknown function (DUF868) (DUF868)
Phvul.007G080300	2.18554	0.483459	4.52064	6.17e-06	2.06e-05	(PTHR11527:SF169 - ALPHA-CRYSTALLIN DOMAIN OF HEAT SHOCK PROTEIN-CONTAINING PROTEIN
Phvul.009G086700	2.18495	0.297828	7.33627	2.2e-13	1.59e-12	(PTHR33021:SF8 - EARLY NODULIN-LIKE PROTEIN 1-RELATED
Phvul.001G252300	2.18465	0.22141	9.86697	5.79e-23	8.34e-22
Phvul.008G018100	2.18371	0.198909	10.9784	4.85e-28	9.73e-27	(PTHR22595:SF42 - CHITINASE-LIKE PROTEIN 1
Phvul.006G135700	2.18337	0.308728	7.07216	1.53e-12	1.04e-11	(PTHR32227:SF11 - O-GLYCOSYL HYDROLASES FAMILY 17 PROTEIN
Phvul.007G194600	2.18208	0.895391	2.43701	0.0148092	0.0275583	TRANSCRIPTION FACTOR EMB1444-RELATED
Phvul.001G194500	2.18156	0.359638	6.06599	1.31e-09	6.7e-09	(PTHR13683:SF340 - ASPARTYL PROTEASE FAMILY PROTEIN
Phvul.008G147200	2.18098	0.4811	4.53333	5.81e-06	1.95e-05	(PTHR10666//PTHR10666:SF127 - UBIQUITIN
Phvul.002G225600	2.18034	0.221044	9.86382	5.97e-23	8.6e-22	(1.14.18.1 - Tyrosinase / Tyrosine-dopa oxidase
Phvul.003G202800	2.17938	0.378474	5.75833	8.49e-09	3.98e-08	(PTHR23322//PTHR23322:SF32 - FAS-ASSOCIATED PROTEIN
Phvul.008G025600	2.17892	0.332403	6.55506	5.56e-11	3.24e-10	(PTHR31741:SF17 - O-FUCOSYLTRANSFERASE-LIKE PROTEIN
Phvul.004G176300	2.17841	0.421699	5.16579	2.39e-07	9.53e-07	(PTHR19359//PTHR19359:SF10 - CYTOCHROME B5
Phvul.010G122400	2.17383	0.186653	11.6464	2.39e-31	5.97e-30	(2.4.1.221 - Peptide-O-fucosyltransferase / GDP-L-fucose:polypeptide fucosyltransferase
Phvul.003G032500	2.17303	0.245787	8.84111	9.48e-19	1.03e-17	( PF03547 - Membrane transport protein (Mem_trans)
Phvul.004G128200	2.17217	0.446848	4.86109	1.17e-06	4.28e-06	(PTHR21649:SF16 - CHLOROPHYLL A-B BINDING PROTEIN CP26, CHLOROPLASTIC
Phvul.002G304100	2.16959	0.223829	9.69308	3.23e-22	4.45e-21	(PTHR32191:SF0 - TETRASPANIN-2
Phvul.003G058200	2.1694	0.152554	14.2205	6.83e-46	3.78e-44
Phvul.011G038600	2.16824	0.170673	12.704	5.62e-37	2.01e-35	(1.1.1.354 - Farnesol dehydrogenase (NAD(+)) / NAD(+)-farnesol dehydrogenase
Phvul.008G091400	2.16766	0.217177	9.9811	1.84e-23	2.75e-22	(PTHR23324:SF57 - PATELLIN-6
Phvul.010G005100	2.16711	0.376738	5.75231	8.8e-09	4.11e-08	(PTHR12526//PTHR12526:SF340 - GLYCOSYLTRANSFERASE
Phvul.006G111300	2.1667	0.218063	9.93612	2.9e-23	4.27e-22	(PTHR32285:SF9 - PROTEIN TRICHOME BIREFRINGENCE-LIKE 25-RELATED
Phvul.003G237300	2.16653	0.206763	10.4783	1.09e-25	1.86e-24	(PTHR10795//PTHR10795:SF388 - PROPROTEIN CONVERTASE SUBTILISIN/KEXIN
Phvul.006G171500	2.16613	0.258647	8.37488	5.53e-17	5.25e-16	( PF12796//PF13962 - Ankyrin repeats (3 copies) (Ank_2) // Domain of unknown function (PGG)
Phvul.001G041400	2.16486	0.279948	7.73308	1.05e-14	8.49e-14	(PTHR33021:SF8 - EARLY NODULIN-LIKE PROTEIN 1-RELATED
Phvul.006G122300	2.16426	0.226898	9.53847	1.45e-21	1.91e-20	(PTHR11934:SF8 - RIBOSE-5-PHOSPHATE ISOMERASE 4, CHLOROPLASTIC-RELATED
Phvul.011G014700	2.16373	0.337872	6.404	1.51e-10	8.51e-10	(PTHR22844//PTHR22844:SF223 - F-BOX AND WD40 DOMAIN PROTEIN
Phvul.003G127400	2.16138	0.413555	5.22635	1.73e-07	6.98e-07	(PTHR24115:SF509 - KINESIN-LIKE PROTEIN NACK2
Phvul.010G006300	2.16138	0.163889	13.188	1.03e-39	4.26e-38	( PF00139 - Legume lectin domain (Lectin_legB)
Phvul.007G109700	2.16128	0.193158	11.1892	4.61e-29	9.89e-28	(PTHR31734:SF11 - AUXIN-RESPONSIVE PROTEIN IAA1-RELATED
Phvul.002G121200	2.16106	0.389943	5.54199	2.99e-08	1.32e-07	(PTHR19241:SF213 - ABC TRANSPORTER G FAMILY MEMBER 14
Phvul.004G086300	2.16069	0.231863	9.31884	1.18e-20	1.46e-19	(PTHR27001:SF224 - SOMATIC EMBRYOGENESIS RECEPTOR KINASE 1
Phvul.009G113200	2.16058	0.307574	7.02457	2.15e-12	1.44e-11
Phvul.001G151000	2.15936	0.382275	5.64872	1.62e-08	7.34e-08
Phvul.007G010700	2.15872	0.207704	10.3933	2.66e-25	4.41e-24	(PTHR31407:SF10 - PSBP-LIKE PROTEIN 2, CHLOROPLASTIC
Phvul.002G071500	2.15824	0.181344	11.9014	1.16e-32	3.13e-31	( PF03181 - BURP domain (BURP)
Phvul.005G112300	2.15688	0.403802	5.34143	9.22e-08	3.85e-07	( PF06749 - Protein of unknown function (DUF1218) (DUF1218)
Phvul.011G153600	2.15686	0.570139	3.78305	0.000154921	0.000417664	( PF00407 - Pathogenesis-related protein Bet v I family (Bet_v_1)
Phvul.009G001400	2.15607	0.307375	7.01445	2.31e-12	1.54e-11	( PF02519 - Auxin responsive protein (Auxin_inducible)
Phvul.009G260900	2.15535	0.226431	9.51878	1.75e-21	2.3e-20	(2) 2.7.11.1 - Non-specific serine/threonine protein kinase / Threonine-specific protein kinase
Phvul.003G053700	2.15494	0.290111	7.42799	1.1e-13	8.23e-13
Phvul.003G190900	2.15408	0.20983	10.2658	1e-24	1.6e-23	TCP family transcription factor (TCP)
Phvul.006G012700	2.15071	0.233097	9.22665	2.79e-20	3.37e-19	(PTHR11119:SF46 - NUCLEOBASE-ASCORBATE TRANSPORTER 1
Phvul.011G131500	2.15064	0.297908	7.21915	5.23e-13	3.7e-12	( PF02519 - Auxin responsive protein (Auxin_inducible)
Phvul.007G117200	2.15049	0.184521	11.6544	2.18e-31	5.44e-30	(PTHR19308//PTHR19308:SF12 - PHOSPHATIDYLCHOLINE TRANSFER PROTEIN
Phvul.003G168300	2.14981	0.608596	3.53241	0.000411783	0.00103452
Phvul.001G189900	2.14947	0.21764	9.87628	5.28e-23	7.6e-22
Phvul.009G252400	2.14807	0.205827	10.4363	1.69e-25	2.86e-24	( PF00407 - Pathogenesis-related protein Bet v I family (Bet_v_1)
Phvul.005G121300	2.14783	0.386054	5.56355	2.64e-08	1.18e-07
Phvul.010G034400	2.14722	0.402319	5.3371	9.44e-08	3.93e-07	( PF03094 - Mlo family (Mlo)
Phvul.008G189400	2.14637	0.675372	3.17806	0.00148264	0.00337635	(PTHR22814:SF49 - HEAVY METAL ASSOCIATED DOMAIN-CONTAINING PROTEIN
Phvul.001G125300	2.14527	0.250299	8.57084	1.03e-17	1.03e-16	(PTHR10168:SF70 - GLUTAREDOXIN FAMILY PROTEIN
Phvul.009G167800	2.14523	0.307162	6.98403	2.87e-12	1.9e-11	(PTHR24096:SF251 - 4-COUMARATE--COA LIGASE-LIKE 9
Phvul.011G046900	2.145	0.481423	4.45555	8.37e-06	2.75e-05	(PTHR12300//PTHR12300:SF60 - HVA22-LIKE PROTEINS
Phvul.007G069300	2.14497	0.671752	3.1931	0.00140756	0.00322064	(PTHR21136:SF97 - SNARE-LIKE SUPERFAMILY PROTEIN
Phvul.005G159200	2.14334	0.262966	8.15061	3.62e-16	3.25e-15	(2) 2.7.11.1 - Non-specific serine/threonine protein kinase / Threonine-specific protein kinase
Phvul.010G033000	2.14326	0.364522	5.87964	4.11e-09	1.99e-08	( KOG4412 - 26S proteasome regulatory complex, subunit PSMD10
Phvul.011G024400	2.14306	0.25522	8.39689	4.58e-17	4.37e-16
Phvul.010G112200	2.14292	0.173351	12.3617	4.21e-35	1.37e-33	(PF11282 - Protein of unknown function (DUF3082) (DUF3082)
Phvul.001G024200	2.14179	0.205363	10.4293	1.82e-25	3.07e-24	(PTHR24115:SF463 - KINESIN-LIKE PROTEIN-RELATED
Phvul.002G086600	2.14078	0.172943	12.3786	3.41e-35	1.12e-33	TCP
Phvul.001G045000	2.14057	0.551151	3.88381	0.000102832	0.000286444
Phvul.011G053200	2.1372	0.334437	6.39044	1.65e-10	9.27e-10	(PTHR10366:SF386 - 3BETA-HYDROXYSTEROID-DEHYDROGENASE/DECARBOXYLASE ISOFORM 3
Phvul.011G007000	2.13643	0.241646	8.84115	9.47e-19	1.03e-17	(PTHR10992:SF754 - DNA PHOTOLYASE
Phvul.009G070500	2.13436	0.20418	10.4533	1.41e-25	2.4e-24	(PTHR10795//PTHR10795:SF388 - PROPROTEIN CONVERTASE SUBTILISIN/KEXIN
Phvul.L005200	2.13326	0.227555	9.3747	6.94e-21	8.76e-20
Phvul.011G172300	2.13309	0.33954	6.28231	3.34e-10	1.8e-09	(PTHR31942:SF15 - MLO-LIKE PROTEIN 11-RELATED
Phvul.003G046500	2.13271	0.259557	8.21673	2.09e-16	1.91e-15	(PTHR35279:SF1 - ARABINANASE/LEVANSUCRASE/INVERTASE
Phvul.001G223500	2.12953	0.219201	9.71496	2.6e-22	3.61e-21	(PTHR22835:SF275 - GDSL ESTERASE/LIPASE LIP-4
Phvul.002G212100	2.12926	0.751235	2.83435	0.00459193	0.00951394
Phvul.005G092000	2.12881	0.451341	4.71663	2.4e-06	8.45e-06	(PTHR10209//PTHR10209:SF177 - OXIDOREDUCTASE, 2OG-FE II OXYGENASE FAMILY PROTEIN
Phvul.004G048900	2.12869	0.289658	7.34898	2e-13	1.45e-12	( PF14416 - PMR5 N terminal Domain (PMR5N)
Phvul.001G143600	2.12804	0.184162	11.5552	6.95e-31	1.69e-29	(PTHR32285:SF22 - PROTEIN TRICHOME BIREFRINGENCE-RELATED
Phvul.007G280600	2.12774	0.199502	10.6653	1.48e-26	2.7e-25	( PF14577 - Sieve element occlusion C-terminus (SEO_C)
Phvul.008G116300	2.1267	0.176611	12.0417	2.14e-33	6.1e-32	( 1.1.1.206 - Tropinone reductase I / Tropinone reductase
Phvul.007G198500	2.126	0.201401	10.5561	4.76e-26	8.39e-25	( PF13414 - TPR repeat (TPR_11)
Phvul.003G232600	2.12499	0.291735	7.28397	3.24e-13	2.32e-12	AP2
Phvul.010G052900	2.12497	0.354397	5.99603	2.02e-09	1.01e-08	( PF03140 - Plant protein of unknown function (DUF247)
Phvul.008G210700	2.12491	0.248126	8.56382	1.09e-17	1.09e-16	(PTHR13018:SF46 - ERD (EARLY-RESPONSIVE TO DEHYDRATION STRESS) FAMILY PROTEIN-RELATED
Phvul.009G199900	2.12466	0.329279	6.45247	1.1e-10	6.27e-10	PF01535//PF13041 - PPR repeat (PPR) // PPR repeat family (PPR_2)
Phvul.003G274100	2.1241	0.17781	11.9459	6.82e-33	1.87e-31	(PTHR32054:SF2 - PROTEIN WEAK CHLOROPLAST MOVEMENT UNDER BLUE LIGHT 1-RELATED
Phvul.008G269200	2.12389	0.558515	3.80274	0.000143107	0.000388077
Phvul.004G140900	2.12361	0.385567	5.50775	3.63e-08	1.59e-07	(PTHR11527:SF171 - ALPHA-CRYSTALLIN DOMAIN OF HEAT SHOCK PROTEIN-CONTAINING PROTEIN
Phvul.008G136600	2.1226	0.236684	8.96806	3.02e-19	3.38e-18	( PF04398 - Protein of unknown function, DUF538 (DUF538)
Phvul.008G068700	2.1225	0.276279	7.68243	1.56e-14	1.24e-13	(1.1.1.39 - Malate dehydrogenase (decarboxylating) / Pyruvic-malic carboxylase
Phvul.005G130700	2.12239	0.451028	4.70566	2.53e-06	8.89e-06	(PF07795 - Protein of unknown function (DUF1635) (DUF1635)
Phvul.002G023600	2.12137	0.235187	9.01994	1.88e-19	2.14e-18
Phvul.002G285200	2.11853	0.425599	4.97777	6.43e-07	2.44e-06	(1.1.1.146 - 11-beta-hydroxysteroid dehydrogenase / Corticosteroid 11-beta-dehydrogenase
Phvul.003G151600	2.11823	0.205584	10.3035	6.8e-25	1.1e-23	(PTHR11863:SF2 - PROTEIN ECERIFERUM 3
Phvul.004G155500	2.1162	0.335301	6.31136	2.77e-10	1.51e-09	( PTHR27009:SF21 - PR5-LIKE RECEPTOR KINASE-RELATED
Phvul.003G253800	2.11601	0.769196	2.75094	0.00594238	0.0120322
Phvul.002G319500	2.11384	0.264568	7.98977	1.35e-15	1.17e-14	(PTHR32227:SF61 - GLUCAN ENDO-1,3-BETA-GLUCOSIDASE 3
Phvul.003G088400	2.11313	0.296348	7.13058	9.99e-13	6.93e-12	( PF03000 - NPH3 family (NPH3)
Phvul.010G073000	2.11281	0.345712	6.11147	9.87e-10	5.11e-09	(PF07058//PF07714 - Microtubule-associated protein 70 (MAP70) // Protein tyrosine kinase (Pkinase_Tyr)
Phvul.001G211000	2.11172	0.239197	8.82839	1.06e-18	1.15e-17	(PTHR13301:SF58 - CELLULOSE SYNTHASE-LIKE PROTEIN D5-RELATED
Phvul.006G116300	2.1096	0.171368	12.3103	7.97e-35	2.52e-33	(PTHR23177:SF24 - RHO GTPASE-ACTIVATING PROTEIN 3-RELATED
Phvul.003G144200	2.1082	0.188077	11.2092	3.67e-29	7.95e-28	(2) 2.7.11.1 - Non-specific serine/threonine protein kinase / Threonine-specific protein kinase
Phvul.003G094900	2.10797	0.699084	3.01533	0.00256696	0.00560743
Phvul.007G139200	2.10746	0.526704	4.00123	6.3e-05	0.000181452	(PF07795 - Protein of unknown function (DUF1635) (DUF1635)
Phvul.007G180700	2.10691	0.284068	7.41692	1.2e-13	8.92e-13	(PTHR33976:SF2 - GLYCOPROTEIN MEMBRANE GPI-ANCHORED
Phvul.011G209400	2.10683	0.388742	5.4196	5.97e-08	2.55e-07	(PTHR10502:SF104 - ANNEXIN D4
Phvul.010G114900	2.10571	0.303081	6.9477	3.71e-12	2.43e-11	ETHYLENE-RESPONSIVE TRANSCRIPTION FACTOR
Phvul.009G018100	2.10541	0.292212	7.20507	5.8e-13	4.09e-12	(PTHR22835//PTHR22835:SF227 - ZINC FINGER FYVE DOMAIN CONTAINING PROTEIN
Phvul.011G061600	2.10509	0.167346	12.5793	2.75e-36	9.48e-35	(PTHR14194:SF38 - PROTEIN PLASTID TRANSCRIPTIONALLY ACTIVE 16
Phvul.011G094900	2.10448	0.310989	6.76707	1.31e-11	8.15e-11	(PTHR23177:SF20 - RHO GTPASE-ACTIVATING PROTEIN 1-RELATED
Phvul.006G094400	2.10368	0.804555	2.61471	0.00893027	0.0174274
Phvul.006G194400	2.1018	0.314843	6.6757	2.46e-11	1.49e-10	(PTHR31852:SF5 - GB
Phvul.002G102100	2.09773	0.354078	5.92449	3.13e-09	1.54e-08	(PTHR15351:SF3 - PROTEIN ERL-1
Phvul.002G178100	2.09675	0.25121	8.34661	7.03e-17	6.62e-16	(PTHR23172//PTHR23172:SF39 - AUXILIN/CYCLIN G-ASSOCIATED KINASE-RELATED
Phvul.009G065200	2.0966	0.164872	12.7165	4.79e-37	1.72e-35	(PTHR10438:SF229 - THIOREDOXIN-LIKE 4, CHLOROPLASTIC
Phvul.007G027200	2.09638	0.407899	5.13947	2.76e-07	1.09e-06	(PF00643//PF06203 - B-box zinc finger (zf-B_box) // CCT motif (CCT)
Phvul.001G165400	2.09576	0.599639	3.49504	0.000473988	0.00117804
Phvul.007G082800	2.09538	0.419008	5.00081	5.71e-07	2.18e-06	( PF12023 - Domain of unknown function (DUF3511) (DUF3511)
Phvul.001G194200	2.09509	0.21313	9.83013	8.35e-23	1.19e-21	(PTHR10681:SF108 - 2-CYS PEROXIREDOXIN BAS1, CHLOROPLASTIC
Phvul.004G037200	2.09452	0.314771	6.65412	2.85e-11	1.71e-10	(PF12095 - Protein of unknown function (DUF3571) (DUF3571)
Phvul.001G199600	2.09336	0.274548	7.62475	2.45e-14	1.92e-13	(3.4.17.11 - Glutamate carboxypeptidase / Carboxypeptidase G2
Phvul.009G074400	2.09297	0.184707	11.3313	9.18e-30	2.05e-28	(PTHR32044:SF7 - XYLOGLUCAN GLYCOSYLTRANSFERASE 12-RELATED
Phvul.001G064300	2.09262	0.226074	9.25635	2.12e-20	2.57e-19	(PTHR10791:SF44 - BIDIRECTIONAL SUGAR TRANSPORTER SWEET1
Phvul.008G025900	2.09168	0.295542	7.07745	1.47e-12	1e-11	( PF01535//PF13041//PF13812//PF14432 - PPR repeat (PPR) // PPR repeat family (PPR_2) // Pentatricopeptide repeat domain (PPR_3) // DYW family of nucleic acid deaminases (DYW_deaminase)
Phvul.001G223900	2.09031	0.467356	4.47262	7.73e-06	2.56e-05	(KOG3195 - Uncharacterized membrane protein NPD008/CGI-148
Phvul.009G253600	2.08935	0.37418	5.58381	2.35e-08	1.05e-07	( PF06749 - Protein of unknown function (DUF1218) (DUF1218)
Phvul.009G221700	2.08932	0.182171	11.469	1.89e-30	4.47e-29	(PTHR12899 - 39S RIBOSOMAL PROTEIN L18, MITOCHONDRIAL
Phvul.005G166800	2.08799	0.672539	3.10464	0.00190511	0.00425761	( PF07911 - Protein of unknown function (DUF1677) (DUF1677)
Phvul.011G183000	2.08645	0.443977	4.69945	2.61e-06	9.15e-06	( PF00407 - Pathogenesis-related protein Bet v I family (Bet_v_1)
Phvul.002G255300	2.08579	0.225136	9.26458	1.96e-20	2.39e-19
Phvul.009G114400	2.0857	0.308335	6.76441	1.34e-11	8.29e-11	(2) 2.7.11.1 - Non-specific serine/threonine protein kinase / Threonine-specific protein kinase
Phvul.009G142300	2.08205	0.656286	3.17248	0.00151144	0.00343926
Phvul.004G034300	2.08192	0.24022	8.66669	4.45e-18	4.59e-17	(PTHR23151//PTHR23151:SF70 - DIHYDROLIPOAMIDE ACETYL/SUCCINYL-TRANSFERASE-RELATED
Phvul.002G265500	2.08074	0.488239	4.26173	2.03e-05	6.3e-05	(PTHR24073:SF462 - RAS-RELATED PROTEIN RABG1-RELATED
Phvul.003G193800	2.08046	0.892202	2.33183	0.0197098	0.0356243	(PTHR24093:SF264 - ATPASE 4, PLASMA MEMBRANE-TYPE
Phvul.004G154000	2.07999	0.330771	6.28831	3.21e-10	1.74e-09	(PTHR10994:SF81 - RETICULON-LIKE PROTEIN B15
Phvul.009G234300	2.07994	0.223737	9.29638	1.45e-20	1.79e-19	(PTHR11132:SF75 - GB
Phvul.007G183300	2.07987	0.285711	7.27962	3.35e-13	2.4e-12
Phvul.002G287800	2.07863	0.207769	10.0045	1.46e-23	2.18e-22	( PF04525 - LURP-one-related (LOR)
Phvul.005G113300	2.07829	0.432952	4.80028	1.58e-06	5.73e-06	(PTHR31717:SF13 - CCT MOTIF FAMILY PROTEIN-RELATED
Phvul.001G147500	2.07805	0.211959	9.80405	1.08e-22	1.53e-21	(PTHR36359:SF1 - RESISTANCE TO PHYTOPHTHORA 1 PROTEIN
Phvul.001G043200	2.07756	0.286687	7.24676	4.27e-13	3.03e-12	(PTHR12136//PTHR12136:SF38 - STEROIDOGENIC ACUTE REGULATORY PROTEIN STAR
Phvul.006G169000	2.07751	0.266618	7.79207	6.59e-15	5.43e-14	(PTHR22835//PTHR22835:SF120 - ZINC FINGER FYVE DOMAIN CONTAINING PROTEIN
Phvul.001G119700	2.07737	0.253612	8.19112	2.59e-16	2.35e-15	(PTHR10177:SF247 - CYCLIN G, ISOFORM A
Phvul.006G137700	2.07721	0.226399	9.175	4.52e-20	5.33e-19	(PTHR24089:SF353 - MITOCHONDRIAL UNCOUPLING PROTEIN 2
Phvul.003G100500	2.0709	0.361092	5.73508	9.75e-09	4.53e-08	(PTHR10809:SF59 - VESICLE-ASSOCIATED PROTEIN 2-2
Phvul.011G016500	2.07074	0.201748	10.264	1.02e-24	1.63e-23	(KOG2913 - Predicted membrane protein
Phvul.009G115900	2.06983	0.412863	5.01337	5.35e-07	2.05e-06	(PTHR10177:SF250 - CYCLIN-B2-3-RELATED
Phvul.011G148700	2.06852	0.246292	8.39868	4.52e-17	4.31e-16	(PTHR27003:SF37 - INTERLEUKIN-1 RECEPTOR-ASSOCIATED KINASE 4 PROTEIN-RELATED
Phvul.004G171400	2.06839	0.190649	10.8492	2.01e-27	3.86e-26	(PTHR34550:SF1 - 30S RIBOSOMAL PROTEIN S31, CHLOROPLASTIC
Phvul.008G166500	2.06788	0.404306	5.11465	3.14e-07	1.23e-06	(PTHR31048:SF26 - PATHOGENESIS-RELATED THAUMATIN SUPERFAMILY PROTEIN
Phvul.009G249000	2.06755	0.230238	8.98008	2.71e-19	3.04e-18	(PTHR22844//PTHR22844:SF235 - F-BOX AND WD40 DOMAIN PROTEIN
Phvul.005G058800	2.06689	0.367345	5.62656	1.84e-08	8.3e-08	( 1.14.11.20 - Deacetoxyvindoline 4-hydroxylase / Desacetyoxyvindoline-17-hydroxylase
Phvul.011G054100	2.06662	0.270104	7.65122	1.99e-14	1.57e-13	(PTHR10891:SF586 - CALMODULIN-LIKE PROTEIN 6-RELATED
Phvul.001G202400	2.06284	0.304601	6.77228	1.27e-11	7.87e-11	( PF07765 - KIP1-like protein (KIP1)
Phvul.002G255700	2.0624	0.465755	4.42809	9.51e-06	3.1e-05	(PTHR10502:SF98 - ANNEXIN D1-RELATED
Phvul.005G058600	2.06222	0.554086	3.72183	0.000197781	0.00052446	(PTHR31907:SF4 - MLP-LIKE PROTEIN 165-RELATED
Phvul.006G161600	2.06191	0.170761	12.0748	1.43e-33	4.15e-32	(PTHR14194:SF36 - DIVINYL CHLOROPHYLLIDE A 8-VINYL-REDUCTASE, CHLOROPLASTIC
Phvul.002G013300	2.06187	0.176875	11.6572	2.11e-31	5.27e-30	(PTHR34214:SF3 - GB
Phvul.002G119700	2.06162	0.389766	5.28938	1.23e-07	5.04e-07	(PTHR10795//PTHR10795:SF353 - PROPROTEIN CONVERTASE SUBTILISIN/KEXIN
Phvul.006G141000	2.06064	0.318408	6.47169	9.69e-11	5.55e-10
Phvul.005G120300	2.05993	0.27345	7.53312	4.95e-14	3.81e-13	(2) 2.7.11.1 - Non-specific serine/threonine protein kinase / Threonine-specific protein kinase
Phvul.002G006500	2.05928	0.355402	5.79423	6.86e-09	3.24e-08	(PTHR31747:SF1 - PROTEIN LOL1
Phvul.007G031700	2.05899	0.381181	5.40159	6.61e-08	2.8e-07	(PTHR10994:SF85 - RETICULON-LIKE PROTEIN B14-RELATED
Phvul.003G027600	2.05825	0.257837	7.98278	1.43e-15	1.24e-14	(2) 2.7.11.1 - Non-specific serine/threonine protein kinase / Threonine-specific protein kinase
Phvul.009G260200	2.05731	0.142143	14.4735	1.78e-47	1.07e-45	(PTHR21649:SF13 - LHCA2 PROTEIN
Phvul.007G156700	2.05602	0.491459	4.1835	2.87e-05	8.72e-05
Phvul.002G207500	2.05536	0.18079	11.3687	5.98e-30	1.36e-28	(PTHR21649//PTHR21649:SF28 - CHLOROPHYLL A/B BINDING PROTEIN
Phvul.009G099800	2.05471	0.355333	5.78249	7.36e-09	3.47e-08	( 3.2.1.39 - Glucan endo-1,3-beta-D-glucosidase / Laminarinase
Phvul.008G265900	2.05443	0.410686	5.00245	5.66e-07	2.16e-06	( PTHR11017//PTHR11017:SF155 - LEUCINE-RICH REPEAT-CONTAINING PROTEIN
Phvul.009G136300	2.05436	0.362703	5.66402	1.48e-08	6.76e-08	(PTHR33698:SF1 - NUCLEAR TRANSPORT FACTOR 2 (NTF2) FAMILY PROTEIN
Phvul.008G211500	2.05241	0.214518	9.56754	1.09e-21	1.45e-20	(PTHR32098:SF5 - LYCOPENE BETA/EPSILON CYCLASE PROTEIN
Phvul.003G059800	2.05178	0.155102	13.2286	6e-40	2.53e-38
Phvul.001G242200	2.051	0.217554	9.42754	4.2e-21	5.36e-20	(PTHR24286:SF44 - CYTOCHROME P450 90A1
Phvul.006G045400	2.05034	0.377666	5.42897	5.67e-08	2.43e-07
Phvul.001G008000	2.0499	0.168292	12.1806	3.94e-34	1.19e-32	(PTHR31580:SF4 - FILAMENT-LIKE PLANT PROTEIN 4-RELATED
Phvul.003G056100	2.04642	0.231053	8.85691	8.23e-19	8.96e-18	(PTHR23213:SF239 - FORMIN-LIKE PROTEIN 4-RELATED
Phvul.006G123300	2.04597	0.265042	7.7194	1.17e-14	9.41e-14	(KOG1611 - Predicted short chain-type dehydrogenase
Phvul.001G000500	2.03984	0.292755	6.96774	3.22e-12	2.13e-11
Phvul.010G104000	2.03908	0.318813	6.39585	1.6e-10	8.96e-10	(PF01471 - Putative peptidoglycan binding domain (PG_binding_1)
Phvul.003G015800	2.03873	0.241351	8.44716	2.98e-17	2.89e-16	(PTHR27001:SF164 - RECEPTOR PROTEIN KINASE TMK1-RELATED
Phvul.009G164100	2.03801	0.378218	5.38847	7.11e-08	3e-07	(PTHR12300//PTHR12300:SF58 - HVA22-LIKE PROTEINS
Phvul.005G024100	2.03779	0.189325	10.7635	5.12e-27	9.62e-26	(PTHR31265:SF2 - F17A17.37 PROTEIN
Phvul.004G160200	2.03708	0.192435	10.5858	3.47e-26	6.17e-25	(PTHR13683:SF377 - PROTEIN ASPARTIC PROTEASE IN GUARD CELL 1
Phvul.005G146200	2.03582	0.278154	7.31906	2.5e-13	1.8e-12
Phvul.003G061500	2.03573	0.226637	8.98234	2.65e-19	2.98e-18	(4.1.3.36 - 1,4-dihydroxy-2-naphthoyl-CoA synthase / o-succinylbenzoyl-CoA 1,4-dihydroxy-2-naphthoate-lyase (cyclizing)
Phvul.001G180800	2.03549	0.326505	6.23416	4.54e-10	2.43e-09	(PTHR31683:SF21 - PECTATE LYASE 12-RELATED
Phvul.001G041600	2.03543	0.155191	13.1157	2.68e-39	1.08e-37	(PTHR10766:SF46 - ENDOMEMBRANE FAMILY PROTEIN 70
Phvul.001G165300	2.03538	0.177716	11.453	2.27e-30	5.33e-29	(PTHR10795:SF350 - SUBTILISIN-LIKE PROTEASE SDD1
Phvul.009G057800	2.03232	0.237202	8.56789	1.05e-17	1.06e-16	(PTHR13600:SF12 - LEUCINE CARBOXYL METHYLTRANSFERASE
Phvul.003G128900	2.03148	0.266862	7.61247	2.69e-14	2.1e-13	(PTHR10772:SF0 - 20 KDA CHAPERONIN, CHLOROPLASTIC
Phvul.009G053000	2.03122	0.235112	8.63935	5.65e-18	5.79e-17	(PTHR31707:SF8 - PECTINESTERASE/PECTINESTERASE INHIBITOR 34-RELATED
Phvul.005G074000	2.03049	0.888947	2.28415	0.0223629	0.0399094	(PTHR31251:SF9 - SQUAMOSA PROMOTER-BINDING-LIKE PROTEIN 4-RELATED
Phvul.008G274700	2.02941	0.289893	7.00053	2.55e-12	1.7e-11	(PTHR24115:SF529 - KINESIN MOTOR FAMILY PROTEIN
Phvul.010G161400	2.02921	0.553497	3.66616	0.000246224	0.000642274	(PF04191 - Phospholipid methyltransferase (PEMT)
Phvul.010G108500	2.02747	0.155615	13.0287	8.4e-39	3.33e-37	(PTHR33222:SF4 - PROTEIN CURVATURE THYLAKOID 1A, CHLOROPLASTIC
Phvul.007G075200	2.02722	0.434775	4.66269	3.12e-06	1.08e-05	( PF14009 - Domain of unknown function (DUF4228) (DUF4228)
Phvul.007G172100	2.02711	0.143976	14.0795	5.08e-45	2.67e-43	(PTHR10366:SF278 - CHLOROPLAST STEM-LOOP BINDING PROTEIN OF 41 KDA A, CHLOROPLASTIC
Phvul.004G066600	2.02668	0.537032	3.77386	0.000160742	0.000432578	(PTHR22835//PTHR22835:SF164 - ZINC FINGER FYVE DOMAIN CONTAINING PROTEIN
Phvul.002G087400	2.02384	0.431426	4.69105	2.72e-06	9.5e-06	(PTHR23023:SF86 - FLAVIN-CONTAINING MONOOXYGENASE FMO GS-OX-LIKE 8-RELATED
Phvul.007G226200	2.02351	0.264533	7.64935	2.02e-14	1.59e-13	PLATZ TRANSCRIPTION FACTOR FAMILY PROTEIN
Phvul.011G036900	2.02301	0.363053	5.57221	2.52e-08	1.12e-07	( PF02519 - Auxin responsive protein (Auxin_inducible)
Phvul.007G024400	2.02136	0.231912	8.71608	2.88e-18	3.01e-17	(PTHR31683:SF11 - PECTIN LYASE-LIKE SUPERFAMILY PROTEIN-RELATED
Phvul.001G034100	2.02079	0.324665	6.22421	4.84e-10	2.58e-09	(PTHR11034:SF23 - N-MYC DOWNREGULATED-LIKE 3 PROTEIN
Phvul.007G121500	2.02075	0.274406	7.36409	1.78e-13	1.31e-12	(PTHR24349:SF76 - PHOSPHOENOLPYRUVATE CARBOXYLASE KINASE 1-RELATED
Phvul.007G106300	2.02017	0.168438	11.9935	3.84e-33	1.07e-31	(1.14.13.152 - Geraniol 8-hydroxylase / G10H
Phvul.001G261900	2.01731	0.25281	7.97955	1.47e-15	1.27e-14	(PTHR12298//PTHR12298:SF7 - PCDC2 PROGRAMMED CELL DEATH PROTEIN 2 -RELATED
Phvul.005G123900	2.01701	0.248819	8.10634	5.22e-16	4.64e-15	MYB
Phvul.006G003800	2.01643	0.339162	5.94532	2.76e-09	1.36e-08	( PF07983 - X8 domain (X8)
Phvul.006G078500	2.01486	0.278184	7.24291	4.39e-13	3.12e-12	bZIP transcription factor (bZIP_1)
Phvul.003G137000	2.01478	0.257755	7.81664	5.43e-15	4.49e-14	(PTHR23421:SF74 - BETA-GALACTOSIDASE 1
Phvul.007G009800	2.01431	0.171289	11.7597	6.29e-32	1.63e-30	(PTHR11260:SF171 - GLUTATHIONE S-TRANSFERASE DHAR3, CHLOROPLASTIC
Phvul.007G020900	2.0141	0.191684	10.5074	7.99e-26	1.39e-24	(PTHR10593//PTHR10593:SF50 - SERINE/THREONINE-PROTEIN KINASE RIO
Phvul.007G081700	2.01377	0.259202	7.76913	7.9e-15	6.47e-14	(2.4.1.29 - Cellulose synthase (GDP-forming) / GDP-glucose-cellulose glucosyltransferase
Phvul.002G168100	2.01329	0.403674	4.9874	6.12e-07	2.32e-06	(PTHR31471:SF5 - F7A19.1 PROTEIN-RELATED
Phvul.009G089800	2.01155	0.385845	5.21337	1.85e-07	7.46e-07	(PTHR11119//PTHR11119:SF47 - XANTHINE-URACIL / VITAMIN C PERMEASE FAMILY MEMBER
Phvul.001G100800	2.01138	0.827497	2.43069	0.0150703	0.0279987
Phvul.002G279700	2.0109	0.179321	11.214	3.48e-29	7.56e-28	(PTHR11972:SF64 - RESPIRATORY BURST OXIDASE HOMOLOG PROTEIN A-RELATED
Phvul.007G093300	2.01079	0.151164	13.3021	2.25e-40	9.86e-39	(PTHR11802:SF71 - SERINE CARBOXYPEPTIDASE-LIKE 26-RELATED
Phvul.003G092500	2.00985	0.17161	11.7118	1.11e-31	2.83e-30	(PTHR22814:SF33 - HEAVY METAL TRANSPORT/DETOXIFICATION DOMAIN-CONTAINING PROTEIN
Phvul.002G115100	2.00975	0.288227	6.97281	3.11e-12	2.05e-11	(PTHR10177:SF250 - CYCLIN-B2-3-RELATED
Phvul.005G043500	2.00936	0.183325	10.9606	5.91e-28	1.18e-26	(KOG1254 - ATP-citrate lyase
Phvul.006G084300	2.00932	0.271853	7.39123	1.45e-13	1.07e-12	(PF05757 - Oxygen evolving enhancer protein 3 (PsbQ) (PsbQ)
Phvul.011G202200	2.00862	0.290514	6.91403	4.71e-12	3.05e-11	( PF00954//PF01453//PF07714//PF08276 - S-locus glycoprotein domain (S_locus_glycop) // D-mannose binding lectin (B_lectin) // Protein tyrosine kinase (Pkinase_Tyr) // PAN-like domain (PAN_2)
Phvul.001G202100	2.00711	0.46346	4.3307	1.49e-05	4.72e-05	(PTHR23023//PTHR23023:SF142 - DIMETHYLANILINE MONOOXYGENASE
Phvul.003G106900	2.00666	0.368782	5.44132	5.29e-08	2.27e-07	(PTHR10992:SF829 - ALPHA/BETA-HYDROLASES SUPERFAMILY PROTEIN
Phvul.011G178000	2.00635	0.376403	5.33032	9.8e-08	4.08e-07
Phvul.003G264900	2.00502	0.369811	5.42174	5.9e-08	2.52e-07	(PTHR36326:SF1 - PROTEIN MALE STERILE 5
Phvul.004G102000	2.00308	0.486725	4.11542	3.86e-05	0.00011511	( PF13963 - Transposase-associated domain (Transpos_assoc)
Phvul.007G163900	2.00179	0.174547	11.4685	1.9e-30	4.49e-29
Phvul.009G110100	2.00044	0.475091	4.21065	2.55e-05	7.78e-05	(2.7.11.25//2.7.12.2 - Mitogen-activated protein kinase kinase kinase / MLTK // Mitogen-activated protein kinase kinase / MKK
Phvul.001G082100	2.00044	0.291721	6.85737	7.01e-12	4.46e-11	(3.7.1.9 - 2-hydroxymuconate-6-semialdehyde hydrolase / 2-hydroxymuconate-semialdehyde hydrolase
Phvul.011G055900	-10.8193	0.466439	-23.1956	5.04799e-119	3.36115e-116	( 3.2.1.21 - Beta-glucosidase / Gentobiase
Phvul.010G005900	-10.7254	0.628307	-17.0703	2.47019e-65	3.26841e-63	( 3.2.1.21 - Beta-glucosidase / Gentobiase
Phvul.004G018900	-10.6121	0.3373	-31.4618	2.89149e-217	2.98416e-213	(PTHR31388:SF37 - PEROXIDASE 4-RELATED
Phvul.011G055800	-10.4103	0.651406	-15.9813	1.72607e-57	1.72951e-55	(PTHR11709:SF9 - LACCASE-7-RELATED
Phvul.011G030200	-10.3593	0.684187	-15.141	8.68483e-52	6.3121e-50	(PTHR11903 - PROSTAGLANDIN G/H SYNTHASE
Phvul.004G037100	-9.7735	0.633004	-15.4399	8.8274e-54	7.34703e-52	(PTHR11926//PTHR11926:SF289 - GLUCOSYL/GLUCURONOSYL TRANSFERASES
Phvul.001G074200	-9.4514	0.267994	-35.2672	1.87087e-272	3.86167e-268	(PTHR22870//PTHR22870:SF155 - REGULATOR OF CHROMOSOME CONDENSATION
Phvul.001G166700	-9.20104	0.627889	-14.6539	1.27148e-48	8.07525e-47	( 2.7.13.3 - Histidine kinase / Protein kinase (histidine)
Phvul.004G078900	-9.04648	0.913083	-9.90762	3.85725e-23	5.61082e-22	(PTHR10992:SF820 - METHYLESTERASE 1-RELATED
Phvul.003G242200	-9.01425	0.710218	-12.6922	6.53048e-37	2.32808e-35	(PTHR31896:SF12 - ANTHRANILATE N-HYDROXYCINNAMOYL/BENZOYLTRANSFERASE-LIKE PROTEIN-RELATED
Phvul.003G186000	-9.00208	0.630099	-14.2868	2.64551e-46	1.50016e-44	(PTHR11374 - UDP-GLUCOSE DEHYDROGENASE/UDP-MANNAC DEHYDROGENASE
Phvul.006G124600	-8.9379	0.788414	-11.3366	8.6485e-30	1.93406e-28	(PTHR32448:SF25 - FAD-BINDING BERBERINE FAMILY PROTEIN-RELATED
Phvul.010G066900	-8.83781	0.799905	-11.0486	2.22725e-28	4.57895e-27	( 1.11.1.7 - Peroxidase / Lactoperoxidase
Phvul.002G228400	-8.78339	0.698763	-12.5699	3.09039e-36	1.06138e-34	HEAT SHOCK TRANSCRIPTION FACTOR
Phvul.006G079600	-8.76716	0.469456	-18.6751	7.88947e-78	1.53629e-75	(PTHR11260//PTHR11260:SF16 - GLUTATHIONE S-TRANSFERASE, GST, SUPERFAMILY, GST DOMAIN CONTAINING
Phvul.007G018700	-8.71881	0.478428	-18.2239	3.33705e-74	5.69256e-72	(1.14.13.113 - FAD-dependent urate hydroxylase / Urate hydroxylase
Phvul.006G079500	-8.71244	0.655983	-13.2815	2.96341e-40	1.28234e-38	(6.2.1.8 - Oxalate--CoA ligase / Oxalyl-CoA synthetase
Phvul.003G079800	-8.66418	0.921898	-9.3982	5.55062e-21	7.04182e-20	(1.8.4.10 - Adenylyl-sulfate reductase (thioredoxin) / Thioredoxin-dependent 5'-adenylylsulfate reductase
Phvul.002G285800	-8.64944	0.442266	-19.5571	3.59019e-85	9.03722e-83	WRKY
Phvul.002G155400	-8.52145	0.687686	-12.3915	2.90659e-35	9.56858e-34	( PF00314 - Thaumatin family (Thaumatin)
Phvul.006G147200	-8.45774	0.944608	-8.9537	3.43751e-19	3.83327e-18	(PTHR33227:SF4 - F12F1.21 PROTEIN
Phvul.008G008100	-8.44261	0.469294	-17.99	2.33209e-72	3.82037e-70	(3.5.1.94 - Gamma-glutamyl-gamma-aminobutyrate hydrolase / Gamma-glutamyl-GABA hydrolase
Phvul.011G189200	-8.40491	0.660694	-12.7213	4.50054e-37	1.62121e-35	(PTHR22893//PTHR22893:SF44 - NADH OXIDOREDUCTASE-RELATED
Phvul.011G048700	-8.39058	0.93981	-8.92796	4.3395e-19	4.8131e-18	(PTHR22924 - LEGHEMOGLOBIN-RELATED
Phvul.003G074000	-8.3464	0.336573	-24.7982	9.38587e-136	9.68669e-133	(1.14.13.136 - 2-hydroxyisoflavanone synthase / Isoflavonoid synthase
Phvul.007G211100	-8.33177	0.949771	-8.7724	1.74904e-18	1.85328e-17	( 1.11.1.7 - Peroxidase / Lactoperoxidase
Phvul.003G128200	-8.30176	0.386927	-21.4556	4.04875e-102	1.77809e-99	(1.14.13.8 - Flavin-containing monooxygenase / Ziegler's enzyme
Phvul.004G092100	-8.29407	0.359232	-23.0884	6.06142e-118	3.79132e-115	ETHYLENE-RESPONSIVE TRANSCRIPTION FACTOR
Phvul.001G084000	-8.22154	0.57333	-14.34	1.23089e-46	7.05744e-45	AP2
Phvul.003G247400	-8.18468	0.777865	-10.522	6.84203e-26	1.19481e-24	( PTHR23155//PTHR23155:SF543 - LEUCINE-RICH REPEAT-CONTAINING PROTEIN
Phvul.011G080500	-8.16484	0.951746	-8.5788	9.58664e-18	9.65257e-17	(PTHR33604:SF2 - GLYCOSYLTRANSFERASE FAMILY PROTEIN 2
Phvul.003G078100	-8.13439	0.947448	-8.58559	9.03751e-18	9.11746e-17
Phvul.001G025300	-8.12124	0.485441	-16.7296	7.97859e-63	9.74474e-61
Phvul.001G252700	-8.1074	0.950505	-8.52957	1.46888e-17	1.45485e-16
Phvul.002G200600	-7.94126	0.760939	-10.4361	1.69577e-25	2.85968e-24	( 1.3.3.8 - Tetrahydroberberine oxidase / THB oxidase
Phvul.010G122500	-7.91861	0.30402	-26.0464	1.47817e-149	2.17935e-146	(PTHR14155:SF99 - RING-H2 FINGER PROTEIN ATL3
Phvul.011G030100	-7.91251	0.366371	-21.597	1.91748e-103	8.79527e-101	(PTHR31388:SF37 - PEROXIDASE 4-RELATED
Phvul.010G044400	-7.89048	0.953927	-8.27158	1.32193e-16	1.22249e-15	(PTHR24015:SF817 - EXPRESSED PROTEIN-RELATED
Phvul.005G071400	-7.87383	0.579495	-13.5874	4.75659e-42	2.2727e-40	( PF00304 - Gamma-thionin family (Gamma-thionin)
Phvul.002G033100	-7.81318	0.95776	-8.15776	3.41292e-16	3.06821e-15	(PTHR10366//PTHR10366:SF375 - NAD DEPENDENT EPIMERASE/DEHYDRATASE
Phvul.011G055400	-7.81015	0.959388	-8.14077	3.92785e-16	3.51582e-15	(PTHR24349:SF160 - CALCIUM-DEPENDENT PROTEIN KINASE 24
Phvul.001G076000	-7.77891	0.964245	-8.06736	7.18357e-16	6.33388e-15	( 1.11.1.7 - Peroxidase / Lactoperoxidase
Phvul.006G025400	-7.72027	0.628672	-12.2803	1.15589e-34	3.59317e-33	MYB
Phvul.011G189300	-7.71945	0.449028	-17.1915	3.07541e-66	4.14899e-64	(PTHR22893//PTHR22893:SF44 - NADH OXIDOREDUCTASE-RELATED
Phvul.007G272800	-7.66824	0.973952	-7.87332	3.45345e-15	2.89532e-14	ETHYLENE-RESPONSIVE TRANSCRIPTION FACTOR
Phvul.003G217200	-7.64106	0.975494	-7.83301	4.7633e-15	3.9581e-14	(PTHR31080:SF2 - F23N19.14-RELATED
Phvul.008G219000	-7.63265	0.660769	-11.5512	7.28346e-31	1.7666e-29	(PTHR31087:SF17 - PROTEIN LURP-ONE-RELATED 14-RELATED
Phvul.005G071300	-7.62054	0.366827	-20.7742	7.40453e-96	2.77885e-93	( PF00304 - Gamma-thionin family (Gamma-thionin)
Phvul.001G094400	-7.59875	0.735007	-10.3383	4.72693e-25	7.71293e-24	( PF01344 - Kelch motif (Kelch_1)
Phvul.001G112400	-7.58143	0.733746	-10.3325	5.02351e-25	8.17746e-24	(PTHR31642:SF57 - SPERMIDINE HYDROXYCINNAMOYL TRANSFERASE
Phvul.009G257400	-7.54359	0.979107	-7.70456	1.3129e-14	1.05323e-13	(1.1.3.37 - D-arabinono-1,4-lactone oxidase / D-arabinono-gamma-lactone oxidase
Phvul.003G095000	-7.53928	0.79534	-9.47932	2.55939e-21	3.32883e-20	(PTHR16007//PTHR16007:SF29 - EPIDIDYMAL MEMBRANE PROTEIN E9-RELATED
Phvul.008G223500	-7.53799	0.492261	-15.313	6.26109e-53	4.98978e-51	(1.14.11.19 - Leucocyanidin oxygenase / Leucoanthocyanidin dioxygenase
Phvul.001G145600	-7.50544	0.296633	-25.3021	3.03068e-141	3.47535e-138	( PTHR21495:SF71 - DIRIGENT PROTEIN 1-RELATED
Phvul.002G317000	-7.50206	0.238698	-31.429	8.12239e-217	5.58847e-213	MYB
Phvul.004G088400	-7.49651	0.714612	-10.4903	9.57113e-26	1.65044e-24	(4.4.1.4 - Alliin lyase / L-cysteine sulfoxide lyase
Phvul.005G046200	-7.4452	0.739287	-10.0708	7.43863e-24	1.13482e-22	(PTHR26374:SF198 - ZINC FINGER PROTEIN ZAT11
Phvul.007G041100	-7.42699	0.430005	-17.2719	7.66123e-67	1.06131e-64
Phvul.007G118300	-7.39909	0.991998	-7.45878	8.73285e-14	6.56905e-13	(PTHR31126:SF19 - ATYPICAL DUAL-SPECIFICITY PHOSPHATASE
Phvul.003G238700	-7.38846	0.298132	-24.7825	1.38385e-135	1.3602e-132	( PF03321 - GH3 auxin-responsive promoter (GH3)
Phvul.006G075600	-7.3604	0.471024	-15.6264	4.81335e-55	4.30096e-53	( 1.11.1.7 - Peroxidase / Lactoperoxidase
Phvul.008G058400	-7.29287	0.886973	-8.22219	1.99816e-16	1.82576e-15	(PTHR11751:SF284 - 1-AMINOCYCLOPROPANE-1-CARBOXYLATE SYNTHASE-LIKE PROTEIN 1
Phvul.003G243400	-7.26715	0.668615	-10.869	1.62024e-27	3.12847e-26	(PTHR21493//PTHR21493:SF142 - CGI-141-RELATED/LIPASE CONTAINING PROTEIN
Phvul.002G004100	-7.25961	0.985604	-7.36564	1.76296e-13	1.29132e-12	( PF01357//PF03330 - Pollen allergen (Pollen_allerg_1) // Rare lipoprotein A (RlpA)-like double-psi beta-barrel (DPBB_1)
Phvul.001G103600	-7.22314	0.349795	-20.6496	9.83802e-95	3.50115e-92	(PTHR11206:SF102 - MATE EFFLUX FAMILY PROTEIN
Phvul.003G163400	-7.17943	0.771249	-9.30884	1.29235e-20	1.60116e-19	(PTHR10374//PTHR10374:SF15 - LACTOYLGLUTATHIONE LYASE GLYOXALASE I
Phvul.006G197200	-7.17813	0.313045	-22.9301	2.3306e-116	1.33628e-113	(PTHR10334//PTHR10334:SF231 - CYSTEINE-RICH SECRETORY PROTEIN-RELATED
Phvul.007G034500	-7.15714	0.764296	-9.36435	7.65164e-21	9.64209e-20	(PTHR11206:SF87 - MATE EFFLUX FAMILY PROTEIN-RELATED
Phvul.008G175500	-7.13821	0.592529	-12.047	2.01066e-33	5.7482e-32	(PTHR11926//PTHR11926:SF286 - GLUCOSYL/GLUCURONOSYL TRANSFERASES
Phvul.001G173300	-7.133	1.01248	-7.04506	1.85376e-12	1.25454e-11	(PTHR11260//PTHR11260:SF222 - GLUTATHIONE S-TRANSFERASE, GST, SUPERFAMILY, GST DOMAIN CONTAINING
Phvul.003G003200	-7.10786	0.999552	-7.11104	1.15168e-12	7.93719e-12	( 1.11.1.7 - Peroxidase / Lactoperoxidase
Phvul.007G049800	-7.10627	0.681643	-10.4252	1.90243e-25	3.19512e-24	(PTHR32099:SF4 - CYSTEINE-RICH REPEAT SECRETORY PROTEIN 1-RELATED
Phvul.001G055000	-7.09616	0.58883	-12.0513	1.9091e-33	5.46544e-32	(PTHR10209:SF197 - GIBBERELLIN 3-BETA-DIOXYGENASE 3
Phvul.001G258900	-7.09581	0.301907	-23.5033	3.77593e-122	2.86975e-119	(PF06522 - NADH-ubiquinone reductase complex 1 MLRQ subunit (B12D)
Phvul.002G199800	-7.09282	0.928345	-7.64029	2.1674e-14	1.70688e-13	( 1.3.3.8 - Tetrahydroberberine oxidase / THB oxidase
Phvul.006G114800	-7.07303	1.00207	-7.05842	1.68402e-12	1.14267e-11	MYB
Phvul.008G249900	-7.07209	0.686509	-10.3015	6.93538e-25	1.11751e-23	( 1.11.1.7 - Peroxidase / Lactoperoxidase
Phvul.001G160100	-7.0542	1.00331	-7.03094	2.05153e-12	1.38294e-11	ETHYLENE-RESPONSIVE TRANSCRIPTION FACTOR
Phvul.001G239100	-7.05215	1.00027	-7.05022	1.7863e-12	1.21047e-11
Phvul.007G276300	-7.01543	1.00639	-6.97092	3.14876e-12	2.07979e-11	( PF00045 - Hemopexin (Hemopexin)
Phvul.002G199600	-6.99077	0.451964	-15.4676	5.74511e-54	4.8402e-52	( 1.3.3.8 - Tetrahydroberberine oxidase / THB oxidase
Phvul.001G071200	-6.95425	0.368319	-18.8811	1.63238e-79	3.43817e-77	(2) 2.7.11.1 - Non-specific serine/threonine protein kinase / Threonine-specific protein kinase
Phvul.002G033000	-6.89405	0.376725	-18.2999	8.28262e-75	1.44883e-72	(PTHR10366//PTHR10366:SF375 - NAD DEPENDENT EPIMERASE/DEHYDRATASE
Phvul.001G112700	-6.88869	0.29033	-23.7271	1.89229e-124	1.62745e-121	(PTHR30620//PTHR30620:SF58 - PERIPLASMIC BETA-GLUCOSIDASE-RELATED
Phvul.006G129500	-6.8796	0.589647	-11.6673	1.87223e-31	4.70703e-30	( PTHR31388:SF22 - PEROXIDASE 22-RELATED
Phvul.006G148400	-6.87478	0.403574	-17.0347	4.5375e-65	5.96551e-63	(PF14476 - Petal formation-expressed (Chloroplast_duf)
Phvul.007G210900	-6.85814	1.01259	-6.77286	1.2626e-11	7.84507e-11	( 1.11.1.7 - Peroxidase / Lactoperoxidase
Phvul.001G124000	-6.84837	1.01198	-6.76732	1.31192e-11	8.13587e-11
Phvul.005G054100	-6.84797	0.413646	-16.5551	1.47035e-61	1.71466e-59	(PTHR11260:SF204 - GLUTATHIONE S-TRANSFERASE U21-RELATED
Phvul.006G096200	-6.84393	0.310158	-22.066	6.71348e-108	3.46432e-105	(PTHR10857:SF26 - PROTEIN BONZAI 3
Phvul.002G009700	-6.83546	0.627917	-10.8859	1.34523e-27	2.60968e-26	( PF05678 - VQ motif (VQ)
Phvul.001G131000	-6.81976	0.613908	-11.1088	1.13714e-28	2.37328e-27	HEAT SHOCK TRANSCRIPTION FACTOR
Phvul.008G008800	-6.81069	0.3388	-20.1024	7.02881e-90	2.10263e-87
Phvul.005G138400	-6.80692	0.430382	-15.816	2.41398e-56	2.32836e-54
Phvul.008G239500	-6.78265	0.330603	-20.516	1.54979e-93	5.33155e-91	( PF00582 - Universal stress protein family (Usp)
Phvul.010G120200	-6.7759	0.29749	-22.7769	7.77086e-115	4.22101e-112	( PTHR11746//PTHR11746:SF103 - O-METHYLTRANSFERASE
Phvul.009G066300	-6.77205	0.71794	-9.43262	3.99982e-21	5.12797e-20	( PF02458 - Transferase family (Transferase)
Phvul.008G108000	-6.75037	0.330861	-20.4025	1.59002e-92	5.20947e-90	(PTHR11662:SF235 - ANION TRANSPORTER 3, CHLOROPLASTIC-RELATED
Phvul.004G136000	-6.72257	0.880628	-7.63384	2.27871e-14	1.79317e-13	(PTHR19139:SF30 - AQUAPORIN TIP3-1-RELATED
Phvul.010G093500	-6.71726	0.256894	-26.148	1.03927e-150	1.65012e-147	(PTHR32246:SF20 - BON1-ASSOCIATED PROTEIN 1-RELATED
Phvul.008G177300	-6.70754	0.860472	-7.79518	6.43161e-15	5.29959e-14
Phvul.006G043100	-6.69735	0.278326	-24.0629	6.11079e-128	5.48403e-125
Phvul.003G031900	-6.69644	1.0225	-6.54907	5.78969e-11	3.36539e-10	(PTHR23180:SF268 - CALCIUM-DEPENDENT LIPID-BINDING DOMAIN-CONTAINING PROTEIN
Phvul.002G046800	-6.69319	0.247316	-27.0633	2.66186e-161	5.49434e-158	(PTHR23500:SF70 - SUGAR TRANSPORT PROTEIN 13
Phvul.007G134700	-6.69093	0.587679	-11.3853	4.94715e-30	1.1346e-28	(PTHR11260//PTHR11260:SF227 - GLUTATHIONE S-TRANSFERASE, GST, SUPERFAMILY, GST DOMAIN CONTAINING
Phvul.008G121000	-6.67914	1.01963	-6.55056	5.73207e-11	3.33565e-10
Phvul.007G125500	-6.67296	0.737114	-9.05282	1.39321e-19	1.59674e-18	(PF00280 - Potato inhibitor I family (potato_inhibit)
Phvul.008G169600	-6.66543	0.468551	-14.2256	6.35384e-46	3.53503e-44	(2.6.1.83 - LL-diaminopimelate aminotransferase / LL-diaminopimelate transaminase
Phvul.007G049700	-6.65287	0.334429	-19.8932	4.65816e-88	1.26512e-85	(PTHR32099:SF4 - CYSTEINE-RICH REPEAT SECRETORY PROTEIN 1-RELATED
Phvul.008G112200	-6.63122	0.313631	-21.1434	3.17431e-99	1.23624e-96	(PTHR11709:SF9 - LACCASE-7-RELATED
Phvul.008G003200	-6.63001	0.399329	-16.6029	6.64427e-62	7.92742e-60	( PF01190 - Pollen proteins Ole e I like (Pollen_Ole_e_I)
Phvul.008G098500	-6.61333	0.267671	-24.7069	9.02031e-135	8.4631e-132	(1.14.11.23 - Flavonol synthase / FLS
Phvul.003G272300	-6.59149	0.2511	-26.2504	7.06435e-152	1.21513e-148	(PTHR31651:SF5 - AUXIN EFFLUX CARRIER FAMILY PROTEIN-RELATED
Phvul.005G075500	-6.56486	0.32847	-19.9862	7.2651e-89	2.08276e-86	(PTHR10209//PTHR10209:SF130 - OXIDOREDUCTASE, 2OG-FE II OXYGENASE FAMILY PROTEIN
Phvul.003G078000	-6.56043	1.02612	-6.39345	1.62184e-10	9.10178e-10
Phvul.003G196800	-6.53014	0.865946	-7.54105	4.66215e-14	3.58671e-13
Phvul.007G076700	-6.52565	1.03997	-6.27483	3.5002e-10	1.88735e-09	(PTHR31269:SF2 - S-TYPE ANION CHANNEL SLAH2-RELATED
Phvul.002G185800	-6.50856	0.557538	-11.6738	1.73594e-31	4.38038e-30	(PTHR11999//PTHR11999:SF105 - GROUP II PYRIDOXAL-5-PHOSPHATE DECARBOXYLASE
Phvul.002G075900	-6.46484	0.531319	-12.1675	4.62909e-34	1.38678e-32	(PTHR10032//PTHR10032:SF122 - ZINC FINGER PROTEIN WITH KRAB AND SCAN DOMAINS
Phvul.003G109000	-6.45818	0.601074	-10.7444	6.29675e-27	1.17728e-25	( PF00407 - Pathogenesis-related protein Bet v I family (Bet_v_1)
Phvul.001G148000	-6.44938	0.69442	-9.28744	1.58051e-20	1.93725e-19
Phvul.003G224800	-6.43941	0.769276	-8.37074	5.72556e-17	5.43113e-16	(PTHR31692:SF10 - EXPANSIN-LIKE B1
Phvul.006G148500	-6.42857	0.527836	-12.1791	4.01653e-34	1.21029e-32	(PF14476 - Petal formation-expressed (Chloroplast_duf)
Phvul.001G092900	-6.3885	0.364955	-17.5049	1.31446e-68	1.93798e-66	(PTHR31517:SF7 - PEROXIDASE 55
Phvul.003G012800	-6.37131	0.273297	-23.3127	3.29418e-120	2.34466e-117	(PTHR33095:SF7 - AR781
Phvul.008G076500	-6.36956	0.325892	-19.545	4.54959e-85	1.13142e-82	(PTHR10366:SF425 - BRASSINOSTEROID METABOLIC PATHWAY PROTEIN BEN1
Phvul.002G025000	-6.31926	0.357017	-17.7002	4.17993e-70	6.43866e-68	( 1.14.13.121 - Premnaspirodiene oxygenase / Hyoscymus muticus premnaspirodiene oxygenase
Phvul.007G130100	-6.31073	1.04154	-6.05906	1.36915e-09	6.97451e-09
Phvul.003G239800	-6.28514	0.293979	-21.3796	2.07063e-101	8.72241e-99
Phvul.007G028300	-6.28399	0.506882	-12.3973	2.70124e-35	8.90676e-34
Phvul.005G010000	-6.2734	0.311877	-20.115	5.45569e-90	1.65604e-87	(PTHR10366//PTHR10366:SF352 - NAD DEPENDENT EPIMERASE/DEHYDRATASE
Phvul.005G174400	-6.25308	0.326651	-19.143	1.1076e-81	2.59796e-79	(PTHR11453:SF48 - BORON TRANSPORTER 4-RELATED
Phvul.010G154300	-6.24148	1.04548	-5.96995	2.37321e-09	1.17612e-08	( PF05553 - Cotton fibre expressed protein (DUF761)
Phvul.004G021400	-6.22896	0.712716	-8.73975	2.33619e-18	2.46027e-17	KOG0156 - Cytochrome P450 CYP2 subfamily
Phvul.005G010200	-6.21463	0.301255	-20.6291	1.50361e-94	5.26035e-92	(PTHR10366//PTHR10366:SF352 - NAD DEPENDENT EPIMERASE/DEHYDRATASE
Phvul.008G232600	-6.19735	0.519628	-11.9265	8.60982e-33	2.34144e-31	(PTHR10774//PTHR10774:SF58 - EXTENDED SYNAPTOTAGMIN-RELATED
Phvul.001G126600	-6.18395	0.244924	-25.2484	1.17878e-140	1.28059e-137
Phvul.003G064300	-6.18035	0.239689	-25.7849	1.31058e-146	1.69073e-143	(PTHR11206:SF79 - MATE EFFLUX FAMILY PROTEIN
Phvul.008G242900	-6.17753	0.328849	-18.7853	9.96447e-79	2.04282e-76	(PTHR31852:SF1 - LATE EMBRYOGENESIS ABUNDANT (LEA) HYDROXYPROLINE-RICH GLYCOPROTEIN-RELATED
Phvul.004G056700	-6.17613	0.204344	-30.2242	1.13926e-200	4.70311e-197	(PTHR22950//PTHR22950:SF298 - AMINO ACID TRANSPORTER
Phvul.010G008800	-6.16131	0.329193	-18.7164	3.63845e-78	7.15251e-76	( 2.5.1.36 - Trihydroxypterocarpan dimethylallyltransferase / Glyceollin synthase
Phvul.010G021000	-6.13746	0.321138	-19.1116	2.02293e-81	4.6916e-79	(PTHR22835:SF262 - GDSL ESTERASE/LIPASE 5-RELATED
Phvul.004G162300	-6.13356	0.299303	-20.4928	2.49572e-93	8.44494e-91	(PTHR11699:SF182 - ALDEHYDE DEHYDROGENASE FAMILY 2 MEMBER C4
Phvul.009G116500	-6.12385	0.199598	-30.6809	1.02263e-206	5.277e-203	(PTHR22595:SF34 - BASIC ENDOCHITINASE B
Phvul.001G095600	-6.11227	0.499074	-12.2472	1.73848e-34	5.35582e-33	(PTHR10891//PTHR10891:SF621 - EF-HAND CALCIUM-BINDING DOMAIN CONTAINING PROTEIN
Phvul.007G120600	-6.11101	0.808445	-7.55896	4.06293e-14	3.13741e-13	(PF05899 - Protein of unknown function (DUF861) (Cupin_3)
Phvul.006G173200	-6.097	0.32547	-18.7329	2.6699e-78	5.29898e-76
Phvul.011G044500	-6.09646	0.644333	-9.46165	3.03111e-21	3.92997e-20	(PTHR10366//PTHR10366:SF375 - NAD DEPENDENT EPIMERASE/DEHYDRATASE
Phvul.002G286600	-6.08049	0.37372	-16.2702	1.60695e-59	1.77375e-57	( PF00314 - Thaumatin family (Thaumatin)
Phvul.009G229600	-6.04162	0.529135	-11.4179	3.40292e-30	7.8656e-29	(PTHR10052//PTHR10052:SF11 - 60S RIBOSOMAL PROTEIN L18A
Phvul.006G069500	-6.0391	0.780453	-7.73794	1.01041e-14	8.19166e-14	(PTHR13832:SF117 - PROTEIN PHOSPHATASE 2C-LIKE PROTEIN-RELATED
Phvul.006G168600	-6.01283	0.367883	-16.3444	4.76907e-60	5.34991e-58	( PF04520 - Senescence regulator (Senescence_reg)
Phvul.008G065800	-6.00459	0.23109	-25.9837	7.56441e-149	1.04091e-145
Phvul.001G177200	-6.00118	0.385143	-15.5817	9.69273e-55	8.5499e-53	(PTHR33083:SF10 - ARABIDOPSIS THALIANA GENOMIC DNA, CHROMOSOME 5, P1 CLONE:MOK16
Phvul.001G020300	-5.99013	0.314238	-19.0624	5.18278e-81	1.1628e-78	( KOG0513 - Ca2+-independent phospholipase A2
Phvul.003G109200	-5.98418	0.302706	-19.7689	5.51289e-87	1.47781e-84	( PF00407 - Pathogenesis-related protein Bet v I family (Bet_v_1)
Phvul.008G043400	-5.96646	0.427763	-13.948	3.23373e-44	1.65626e-42	(PTHR27004:SF3 - RECEPTOR LIKE PROTEIN 54
Phvul.004G169200	-5.95292	0.520248	-11.4425	2.56446e-30	6.00148e-29	(PTHR14155:SF95 - E3 UBIQUITIN-PROTEIN LIGASE ATL42-RELATED
Phvul.008G014600	-5.93406	0.385564	-15.3906	1.89247e-53	1.55628e-51	( PF13912 - C2H2-type zinc finger (zf-C2H2_6)
Phvul.009G262700	-5.92704	0.550019	-10.7761	4.46604e-27	8.42629e-26	(PTHR30540:SF7 - K+ POTASSIUM TRANSPORTER
Phvul.007G024900	-5.92576	0.269442	-21.9928	3.37878e-107	1.66051e-104	(KOG2504 - Monocarboxylate transporter
Phvul.002G185900	-5.92404	0.78379	-7.5582	4.08672e-14	3.15342e-13	(PTHR11999//PTHR11999:SF105 - GROUP II PYRIDOXAL-5-PHOSPHATE DECARBOXYLASE
Phvul.008G034000	-5.91218	0.952893	-6.20445	5.48873e-10	2.91466e-09	(2.4.1.85 - Cyanohydrin beta-glucosyltransferase / Uridine diphosphoglucose:aldehyde cyanohydrin beta-glucosyltransferase
Phvul.001G169300	-5.91215	0.350667	-16.8597	8.8982e-64	1.11992e-61	(PTHR32468:SF10 - CATION/H(+) ANTIPORTER 20
Phvul.001G140000	-5.89169	0.428623	-13.7456	5.40881e-43	2.64558e-41	(PTHR27000:SF136 - POLYGALACTURONASE INHIBITOR 1-RELATED
Phvul.007G201100	-5.88681	0.931808	-6.31762	2.65614e-10	1.45696e-09	(PTHR33494:SF2 - F10A16.6 PROTEIN
Phvul.004G155200	-5.88676	0.479466	-12.2777	1.19304e-34	3.70309e-33
Phvul.009G189700	-5.88334	0.587423	-10.0155	1.30304e-23	1.95607e-22	WRKY
Phvul.008G207700	-5.88259	0.445064	-13.2174	6.96317e-40	2.92127e-38	(PTHR11695//PTHR11695:SF490 - ALCOHOL DEHYDROGENASE RELATED
Phvul.002G117700	-5.87128	0.335158	-17.5179	1.04561e-68	1.55269e-66	(PTHR31651:SF3 - AUXIN EFFLUX CARRIER FAMILY PROTEIN
Phvul.011G077600	-5.86662	0.595556	-9.85067	6.809e-23	9.77361e-22	(PF01301//PF02140//PF02837 - Glycosyl hydrolases family 35 (Glyco_hydro_35) // Galactose binding lectin domain (Gal_Lectin) // Glycosyl hydrolases family 2, sugar binding domain (Glyco_hydro_2_N)
Phvul.009G105000	-5.83748	0.445876	-13.0922	3.65031e-39	1.46874e-37	(PTHR33168:SF12 - EXPRESSED PROTEIN
Phvul.001G075400	-5.83155	0.215794	-27.0237	7.77773e-161	1.45946e-157	(PTHR13832//PTHR13832:SF326 - PROTEIN PHOSPHATASE 2C
Phvul.003G255300	-5.80798	0.366136	-15.8629	1.14443e-56	1.11426e-54
Phvul.008G115600	-5.80662	0.39773	-14.5994	2.83313e-48	1.77746e-46	(PTHR34670:SF3 - EXPRESSED PROTEIN
Phvul.010G012700	-5.78021	0.519972	-11.1164	1.04411e-28	2.18132e-27	(1.14.13.152 - Geraniol 8-hydroxylase / G10H
Phvul.001G250600	-5.76934	0.289927	-19.8993	4.12811e-88	1.13611e-85	(2.6.1.78 - Aspartate--prephenate aminotransferase / Prephenate transaminase
Phvul.011G166500	-5.76211	0.198927	-28.966	1.76702e-184	4.55915e-181	( PF00197 - Trypsin and protease inhibitor (Kunitz_legume)
Phvul.010G079900	-5.75553	0.249091	-23.1062	4.01548e-118	2.59011e-115	(PTHR31707:SF11 - PECTINESTERASE/PECTINESTERASE INHIBITOR 17-RELATED
Phvul.008G012300	-5.7551	0.316841	-18.164	9.94993e-74	1.68341e-71	( PF04535 - Domain of unknown function (DUF588) (DUF588)
Phvul.008G207900	-5.74169	0.407787	-14.0801	5.0333e-45	2.6571e-43	(PTHR11695:SF492 - ALCOHOL DEHYDROGENASE-LIKE 1-RELATED
Phvul.008G251500	-5.7126	0.363413	-15.7193	1.11543e-55	1.0513e-53	( PF14009 - Domain of unknown function (DUF4228) (DUF4228)
Phvul.009G103800	-5.70353	0.336074	-16.971	1.34506e-64	1.72444e-62	( PF02519 - Auxin responsive protein (Auxin_inducible)
Phvul.003G247500	-5.69813	0.335028	-17.008	7.17028e-65	9.3672e-63	( PTHR23155//PTHR23155:SF543 - LEUCINE-RICH REPEAT-CONTAINING PROTEIN
Phvul.004G090200	-5.69305	0.817135	-6.96708	3.2358e-12	2.13523e-11	(4.4.1.11 - Methionine gamma-lyase / Methionine lyase
Phvul.008G287300	-5.66685	0.611362	-9.26922	1.87506e-20	2.28877e-19	(PTHR11732//PTHR11732:SF220 - ALDO/KETO REDUCTASE
Phvul.005G030600	-5.6602	0.389204	-14.543	6.46825e-48	3.97355e-46	(PTHR13018:SF30 - EARLY-RESPONSIVE TO DEHYDRATION STRESS PROTEIN (ERD4)
Phvul.008G268600	-5.65131	0.374768	-15.0795	2.20992e-51	1.57837e-49
Phvul.005G173600	-5.64038	0.201714	-27.9623	4.66936e-172	1.07089e-168	( PTHR19241:SF219 - ABC TRANSPORTER G FAMILY MEMBER 38
Phvul.003G131500	-5.62206	0.528131	-10.6452	1.83603e-26	3.31852e-25	(PTHR22893:SF67 - 12-OXOPHYTODIENOATE REDUCTASE 3
Phvul.001G190500	-5.61841	0.914365	-6.14461	8.01609e-10	4.19099e-09	(PTHR33148:SF2 - EMB
Phvul.003G051800	-5.60408	0.624929	-8.96754	3.03212e-19	3.39219e-18	(1.14.13.136 - 2-hydroxyisoflavanone synthase / Isoflavonoid synthase
Phvul.002G297800	-5.59012	0.633185	-8.82858	1.0601e-18	1.14563e-17	(2.7.8.11//6.2.1.3 - CDP-diacylglycerol--inositol 3-phosphatidyltransferase / Phosphatidylinositol synthase // Long-chain-fatty-acid--CoA ligase / Lignoceroyl-CoA synthase
Phvul.009G080000	-5.58926	0.276831	-20.1902	1.19424e-90	3.73489e-88	WRKY
Phvul.009G072000	-5.58686	0.522646	-10.6896	1.13883e-26	2.08577e-25	(PTHR35275:SF1 - F14N23.10
Phvul.010G115500	-5.58549	0.636549	-8.77465	1.71438e-18	1.81842e-17	MYB
Phvul.004G014700	-5.5841	0.273254	-20.4356	8.07318e-93	2.68772e-90	(PTHR10996//PTHR10996:SF171 - 2-HYDROXYACID DEHYDROGENASE-RELATED
Phvul.002G076500	-5.57483	0.421243	-13.2342	5.56587e-40	2.34939e-38	(3.4.24.34 - Neutrophil collagenase / Matrix metalloproteinase 8
Phvul.002G032900	-5.55741	0.344413	-16.1359	1.4273e-58	1.49547e-56	(PTHR10366//PTHR10366:SF375 - NAD DEPENDENT EPIMERASE/DEHYDRATASE
Phvul.002G186000	-5.55028	0.921205	-6.02501	1.69095e-09	8.53165e-09	(PTHR11999//PTHR11999:SF105 - GROUP II PYRIDOXAL-5-PHOSPHATE DECARBOXYLASE
Phvul.006G083600	-5.52874	0.42084	-13.1374	2.01036e-39	8.21698e-38	(PTHR31852:SF1 - LATE EMBRYOGENESIS ABUNDANT (LEA) HYDROXYPROLINE-RICH GLYCOPROTEIN-RELATED
Phvul.006G150900	-5.52399	0.52992	-10.4242	1.92296e-25	3.22697e-24	(2) 2.7.11.1 - Non-specific serine/threonine protein kinase / Threonine-specific protein kinase
Phvul.011G097100	-5.523	0.714194	-7.73319	1.04882e-14	8.48638e-14	( KOG0725 - Reductases with broad range of substrate specificities
Phvul.005G158500	-5.52065	0.253112	-21.8111	1.81923e-105	8.73275e-103	(PTHR31953:SF16 - BETA-FRUCTOFURANOSIDASE, INSOLUBLE ISOENZYME CWINV1-RELATED
Phvul.003G094600	-5.51415	0.808562	-6.81971	9.12271e-12	5.72868e-11	MYB
Phvul.002G029900	-5.51206	0.983803	-5.6028	2.10914e-08	9.47852e-08
Phvul.004G129800	-5.50275	0.659528	-8.34347	7.21398e-17	6.79616e-16	(PTHR33107:SF1 - DR4 PROTEIN-RELATED
Phvul.008G008700	-5.49801	0.551545	-9.96838	2.09613e-23	3.11491e-22
Phvul.002G160100	-5.48821	0.855688	-6.4138	1.41934e-10	7.998e-10	WRKY
Phvul.001G252600	-5.4746	1.10995	-4.9323	8.1268e-07	3.03172e-06
Phvul.011G056100	-5.47134	0.364828	-14.9971	7.6749e-51	5.31603e-49	( 3.2.1.21 - Beta-glucosidase / Gentobiase
Phvul.004G040200	-5.46963	0.277262	-19.7273	1.2574e-86	3.32744e-84	( 2.3.1.115 - Isoflavone-7-O-beta-glucoside 6''-O-malonyltransferase / Flavone/flavonol 7-O-beta-D-glucoside malonyltransferase
Phvul.009G062600	-5.45777	0.558849	-9.76609	1.57409e-22	2.21629e-21	(PTHR34052:SF1 - AUXIN RESPONSE FACTOR 30-RELATED
Phvul.005G176100	-5.45408	0.312698	-17.442	3.96225e-68	5.71922e-66	(PTHR10374//PTHR10374:SF15 - LACTOYLGLUTATHIONE LYASE GLYOXALASE I
Phvul.007G276400	-5.44664	0.777647	-7.00399	2.48769e-12	1.65908e-11	( PF00045 - Hemopexin (Hemopexin)
Phvul.007G028200	-5.434	1.09979	-4.94096	7.77387e-07	2.91016e-06	( PF05678 - VQ motif (VQ)
Phvul.007G045200	-5.42952	0.996294	-5.44972	5.04487e-08	2.17257e-07
Phvul.003G051700	-5.40169	0.543118	-9.9457	2.63323e-23	3.88787e-22	(1.14.13.136 - 2-hydroxyisoflavanone synthase / Isoflavonoid synthase
Phvul.002G006900	-5.39551	0.505818	-10.6669	1.45398e-26	2.65121e-25	(PTHR31100:SF14 - AT-HOOK MOTIF NUCLEAR LOCALIZED PROTEIN 21-RELATED
Phvul.002G149300	-5.3856	0.310975	-17.3185	3.41409e-67	4.79389e-65	(PTHR11206//PTHR11206:SF80 - MULTIDRUG RESISTANCE PROTEIN
Phvul.007G011300	-5.3683	0.934606	-5.74392	9.2509e-09	4.31326e-08	( PF13912 - C2H2-type zinc finger (zf-C2H2_6)
Phvul.011G169900	-5.36749	0.252254	-21.2781	1.81096e-100	7.18845e-98	( PF00197 - Trypsin and protease inhibitor (Kunitz_legume)
Phvul.004G071700	-5.3601	0.369155	-14.5199	9.06495e-48	5.50322e-46	(PTHR31942:SF29 - MLO-LIKE PROTEIN 12-RELATED
Phvul.001G088200	-5.35825	0.272033	-19.6971	2.28367e-86	5.89216e-84	WRKY
Phvul.002G019100	-5.35364	0.674593	-7.93609	2.0865e-15	1.78039e-14	HEAT STRESS TRANSCRIPTION FACTOR
Phvul.002G014700	-5.35218	0.242307	-22.0884	4.08321e-108	2.16106e-105	( 1.14.13.89 - Isoflavone 2'-hydroxylase / Isoflavone 2'-monooxygenase
Phvul.006G192700	-5.33532	0.956434	-5.57834	2.42819e-08	1.08462e-07	( PF12609 - Wound-induced protein (DUF3774)
Phvul.009G211000	-5.33038	0.338808	-15.7327	9.02302e-56	8.54331e-54	(PF02095 - Extensin-like protein repeat (Extensin_1)
Phvul.006G080600	-5.30962	0.458565	-11.5788	5.28016e-31	1.2898e-29	(PTHR11726 - 60S RIBOSOMAL PROTEIN L10
Phvul.009G000200	-5.29043	1.11136	-4.76032	1.93288e-06	6.89657e-06
Phvul.008G213800	-5.28621	0.763651	-6.92229	4.44406e-12	2.8855e-11	(PTHR10209:SF193 - 1-AMINOCYCLOPROPANE-1-CARBOXYLATE OXIDASE 3-RELATED
Phvul.006G176500	-5.2856	0.936119	-5.64629	1.63949e-08	7.44487e-08	(PTHR31614:SF2 - F28N24.16 PROTEIN
Phvul.002G018100	-5.28373	0.670372	-7.88179	3.22712e-15	2.71439e-14	(PTHR24361:SF334 - MITOGEN-ACTIVATED PROTEIN KINASE KINASE KINASE 19-RELATED
Phvul.008G040500	-5.28328	0.708476	-7.45725	8.83493e-14	6.641e-13	(PTHR11654:SF90 - PROTEIN NRT1/ PTR FAMILY 7.2
Phvul.003G025100	-5.2673	0.426661	-12.3454	5.1586e-35	1.66113e-33
Phvul.001G042100	-5.26368	0.422493	-12.4586	1.25519e-35	4.19229e-34	WRKY
Phvul.009G116600	-5.26363	0.181461	-29.007	5.36888e-185	1.58313e-181	(PTHR22595:SF34 - BASIC ENDOCHITINASE B
Phvul.001G145900	-5.25678	0.244445	-21.505	1.39891e-102	6.27717e-100	( PTHR21495:SF71 - DIRIGENT PROTEIN 1-RELATED
Phvul.011G152500	-5.24596	0.282199	-18.5896	3.89993e-77	7.45357e-75	( 1.6.5.2 - NAD(P)H dehydrogenase (quinone) / Vitamin-K reductase
Phvul.005G038500	-5.23812	1.11584	-4.69431	2.67503e-06	9.3633e-06
Phvul.008G009500	-5.22158	1.11686	-4.67525	2.93599e-06	1.0223e-05
Phvul.001G158100	-5.21482	0.452429	-11.5263	9.72683e-31	2.3482e-29	( KOG0157 - Cytochrome P450 CYP4/CYP19/CYP26 subfamilies
Phvul.005G143700	-5.20334	0.92274	-5.639	1.71036e-08	7.75049e-08	(PTHR12276:SF10 - ENTH/VHS FAMILY PROTEIN
Phvul.003G177800	-5.20161	0.961865	-5.40783	6.37914e-08	2.70986e-07	(PTHR33203:SF4 - F27J15.22-RELATED
Phvul.002G163900	-5.20146	0.586267	-8.87218	7.17255e-19	7.83326e-18	(PTHR13832//PTHR13832:SF294 - PROTEIN PHOSPHATASE 2C
Phvul.005G108200	-5.19204	1.11918	-4.63914	3.4987e-06	1.20703e-05	( PF12609 - Wound-induced protein (DUF3774)
Phvul.002G256900	-5.1894	0.811089	-6.39806	1.57363e-10	8.83846e-10	(PTHR10593//PTHR10593:SF41 - SERINE/THREONINE-PROTEIN KINASE RIO
Phvul.009G027900	-5.16199	0.706098	-7.31058	2.65983e-13	1.91562e-12
Phvul.007G108500	-5.15644	0.219404	-23.502	3.89289e-122	2.86975e-119	MYB
Phvul.001G253900	-5.14965	0.869126	-5.92509	3.12132e-09	1.53289e-08
Phvul.010G061200	-5.1371	0.611052	-8.40698	4.20714e-17	4.02594e-16	( PTHR31087:SF11 - PROTEIN LURP-ONE-RELATED 1-RELATED
Phvul.002G049300	-5.12247	0.550547	-9.30433	1.34838e-20	1.66958e-19	(2) 2.7.11.1 - Non-specific serine/threonine protein kinase / Threonine-specific protein kinase
Phvul.010G063800	-5.10753	0.32964	-15.4943	3.79224e-54	3.27513e-52	(PTHR21495:SF77 - DIRIGENT PROTEIN 19
Phvul.008G289500	-5.10735	0.599378	-8.52107	1.58083e-17	1.56274e-16	(PTHR10362 - HISTIDINE AMMONIA-LYASE
Phvul.002G102400	-5.10243	0.335728	-15.1981	3.63896e-52	2.76147e-50	(PTHR32227:SF56 - CARBOHYDRATE-BINDING X8 DOMAIN-CONTAINING PROTEIN
Phvul.009G244000	-5.10111	0.747634	-6.82301	8.9152e-12	5.60691e-11	( PTHR24298:SF61 - CYTOCHROME P450 81D1-RELATED
Phvul.009G003500	-5.09997	0.709576	-7.18735	6.60627e-13	4.6381e-12	(PTHR10209:SF107 - 2-OXOGLUTARATE (2OG) AND FE(II)-DEPENDENT OXYGENASE-LIKE PROTEIN-RELATED
Phvul.001G236600	-5.09246	0.264654	-19.242	1.64741e-82	3.90854e-80	( PF07714//PF13947 - Protein tyrosine kinase (Pkinase_Tyr) // Wall-associated receptor kinase galacturonan-binding (GUB_WAK_bind)
Phvul.001G108300	-5.09237	0.261149	-19.4999	1.10085e-84	2.70507e-82	(PTHR11206:SF102 - MATE EFFLUX FAMILY PROTEIN
Phvul.011G194400	-5.0594	0.311451	-16.2446	2.43962e-59	2.66435e-57	(PF07714//PF11883 - Protein tyrosine kinase (Pkinase_Tyr) // Domain of unknown function (DUF3403) (DUF3403)
Phvul.006G116000	-5.05587	0.636497	-7.94327	1.9692e-15	1.68657e-14	HOMEOBOX-LEUCINE ZIPPER PROTEIN ATHB-12-RELATED
Phvul.008G073100	-5.05522	0.95297	-5.3047	1.12861e-07	4.6517e-07	(PTHR32246:SF20 - BON1-ASSOCIATED PROTEIN 1-RELATED
Phvul.007G064500	-5.03942	0.425522	-11.8429	2.34124e-32	6.19558e-31	( 2.7.10.2 - Non-specific protein-tyrosine kinase / Cytoplasmic protein tyrosine kinase
Phvul.006G176400	-5.03712	0.513349	-9.81227	9.97016e-23	1.41634e-21	Dof
Phvul.002G197800	-5.03514	0.958425	-5.25355	1.49195e-07	6.07403e-07	( PF07712 - Stress up-regulated Nod 19 (SURNod19)
Phvul.001G145800	-5.0239	0.6529	-7.69474	1.41782e-14	1.13475e-13	( PTHR21495:SF71 - DIRIGENT PROTEIN 1-RELATED
Phvul.005G080000	-5.0187	1.12948	-4.44336	8.85651e-06	2.8994e-05
Phvul.005G022500	-5.00036	1.13063	-4.42264	9.75002e-06	3.17379e-05	(PTHR31375:SF28 - POLYGALACTURONASE QRT2
Phvul.008G056800	-4.997	0.269054	-18.5725	5.36732e-77	1.00307e-74	(PF01476//PF07714 - LysM domain (LysM) // Protein tyrosine kinase (Pkinase_Tyr)
Phvul.011G008600	-4.98606	1.13116	-4.40792	1.04369e-05	3.3835e-05
Phvul.003G257900	-4.97476	0.288799	-17.2256	1.70531e-66	2.33108e-64	(PTHR10992//PTHR10992:SF804 - ALPHA/BETA HYDROLASE FOLD-CONTAINING PROTEIN
Phvul.002G039200	-4.97013	0.716532	-6.93637	4.02289e-12	2.62276e-11	( 2.3.1.74 - Naringenin-chalcone synthase / Flavonone synthase
Phvul.009G118800	-4.96973	0.727702	-6.82935	8.53003e-12	5.38106e-11	(PTHR21704:SF19 - EXPRESSED PROTEIN-RELATED
Phvul.007G193900	-4.96409	0.868288	-5.7171	1.08358e-08	5.01598e-08	ETHYLENE-RESPONSIVE TRANSCRIPTION FACTOR
Phvul.005G042200	-4.95925	0.359399	-13.7987	2.5937e-43	1.28694e-41
Phvul.011G189900	-4.92036	0.296207	-16.6113	5.77676e-62	6.93244e-60	(KOG2615 - Permease of the major facilitator superfamily
Phvul.008G134800	-4.91776	0.346682	-14.1852	1.13122e-45	6.19352e-44	(PTHR24351:SF69 - AGC (CAMP-DEPENDENT, CGMP-DEPENDENT AND PROTEIN KINASE C) KINASE FAMILY PROTEIN-RELATED
Phvul.010G154400	-4.91693	0.731718	-6.71971	1.82092e-11	1.11497e-10	(PTHR10374//PTHR10374:SF18 - LACTOYLGLUTATHIONE LYASE GLYOXALASE I
Phvul.003G244100	-4.89227	0.548839	-8.91386	4.9286e-19	5.446e-18
Phvul.001G160500	-4.88949	0.387125	-12.6302	1.43836e-36	5.0578e-35	AP2
Phvul.009G066900	-4.87494	0.578197	-8.43127	3.41921e-17	3.29179e-16	( PF02458 - Transferase family (Transferase)
Phvul.003G287800	-4.87325	0.301959	-16.1388	1.36237e-58	1.43473e-56	(2.2.1.7 - 1-deoxy-D-xylulose-5-phosphate synthase / DXP-synthase
Phvul.009G132900	-4.85798	0.339542	-14.3075	1.96537e-46	1.12064e-44	(1.2.1.25//1.2.4.4 - 3-methyl-2-oxobutanoate dehydrogenase (2-methylpropanoyl-transferring) / Dehydrogenase, branched chain alpha-keto acid
Phvul.003G187200	-4.85504	0.212204	-22.8792	7.49002e-116	4.17842e-113	( PF00069//PF00560//PF08263//PF13855 - Protein kinase domain (Pkinase) // Leucine Rich Repeat (LRR_1) // Leucine rich repeat N-terminal domain (LRRNT_2) // Leucine rich repeat (LRR_8)
Phvul.007G273000	-4.83743	0.394773	-12.2537	1.60496e-34	4.95188e-33	ETHYLENE-RESPONSIVE TRANSCRIPTION FACTOR
Phvul.008G287200	-4.83623	0.623778	-7.75313	8.9657e-15	7.306e-14	(PTHR11732//PTHR11732:SF220 - ALDO/KETO REDUCTASE
Phvul.011G046400	-4.82701	0.783225	-6.163	7.13797e-10	3.74422e-09	(PF10950 - Protein of unknown function (DUF2775) (DUF2775)
Phvul.002G021800	-4.82005	0.697968	-6.90583	4.99093e-12	3.2183e-11	(PTHR10994:SF86 - RETICULON-LIKE PROTEIN B13
Phvul.003G219900	-4.80658	0.972586	-4.94206	7.73025e-07	2.89635e-06	(PTHR22814//PTHR22814:SF78 - COPPER TRANSPORT PROTEIN ATOX1-RELATED
Phvul.007G220400	-4.80052	0.658476	-7.29036	3.09137e-13	2.21944e-12
Phvul.002G039300	-4.79328	0.354987	-13.5027	1.50776e-41	6.97798e-40	( 2.3.1.74 - Naringenin-chalcone synthase / Flavonone synthase
Phvul.002G180800	-4.78775	0.620842	-7.71171	1.24139e-14	9.98972e-14	(PTHR32246:SF20 - BON1-ASSOCIATED PROTEIN 1-RELATED
Phvul.002G038700	-4.78632	0.349597	-13.691	1.14961e-42	5.55718e-41	( 2.3.1.74 - Naringenin-chalcone synthase / Flavonone synthase
Phvul.002G124800	-4.78083	0.462079	-10.3464	4.34693e-25	7.10975e-24
Phvul.006G069300	-4.77905	0.771198	-6.19692	5.75805e-10	3.0514e-09	(6.3.5.4 - Asparagine synthase (glutamine-hydrolyzing) / Glutamine-dependent asparagine synthetase
Phvul.001G146300	-4.77409	0.289229	-16.5062	3.30838e-61	3.81499e-59	(PTHR23024:SF98 - GIBBERELLIN RECEPTOR GID1B
Phvul.002G189900	-4.76719	0.786979	-6.05758	1.38186e-09	7.03574e-09	( PF05678 - VQ motif (VQ)
Phvul.009G014800	-4.73117	0.378039	-12.515	6.17898e-36	2.0874e-34	(PTHR32208:SF19 - F14L17.20 PROTEIN
Phvul.006G142200	-4.72856	0.459442	-10.292	7.65997e-25	1.22947e-23	(PTHR23130:SF80 - AUXIN-INDUCED IN ROOT CULTURES PROTEIN 12
Phvul.003G255400	-4.72748	0.791715	-5.97119	2.35534e-09	1.1681e-08
Phvul.003G109700	-4.72011	0.837101	-5.63865	1.71391e-08	7.7649e-08	( PF00407 - Pathogenesis-related protein Bet v I family (Bet_v_1)
Phvul.010G042200	-4.70907	0.600971	-7.83576	4.66022e-15	3.87713e-14	( 2.4.1.218 - Hydroquinone glucosyltransferase / Hydroquinone:O-glucosyltransferase
Phvul.002G014400	-4.70159	0.303601	-15.4861	4.30888e-54	3.67519e-52	( PF03321 - GH3 auxin-responsive promoter (GH3)
Phvul.001G249600	-4.68842	0.287639	-16.2997	9.92252e-60	1.10113e-57	(PTHR14155:SF175 - E3 UBIQUITIN-PROTEIN LIGASE RHA2B-RELATED
Phvul.010G079700	-4.6833	0.381056	-12.2903	1.02104e-34	3.18359e-33	(PTHR31374:SF56 - AUXIN-REGULATED PROTEIN-RELATED
Phvul.006G033300	-4.67598	0.364537	-12.8272	1.15502e-37	4.28021e-36	(2) 2.7.11.1 - Non-specific serine/threonine protein kinase / Threonine-specific protein kinase
Phvul.009G066700	-4.67161	0.452113	-10.3328	5.00517e-25	8.15404e-24	( PF02458 - Transferase family (Transferase)
Phvul.008G176100	-4.67149	0.506016	-9.23189	2.65904e-20	3.2153e-19	( PF04674 - Phosphate-induced protein 1 conserved region (Phi_1)
Phvul.009G067800	-4.67062	0.35049	-13.3259	1.63541e-40	7.22838e-39	(3.5.1.1 - Asparaginase / L-asparagine amidohydrolase
Phvul.001G046400	-4.6706	0.365908	-12.7644	2.59098e-37	9.43218e-36	(PTHR11177//PTHR11177:SF208 - CHITINASE
Phvul.006G103800	-4.66174	0.718296	-6.48999	8.58408e-11	4.93411e-10	( PF05678 - VQ motif (VQ)
Phvul.002G284700	-4.65916	0.895494	-5.2029	1.96206e-07	7.87455e-07	( PF02519 - Auxin responsive protein (Auxin_inducible)
Phvul.005G099300	-4.65532	0.233475	-19.9393	1.85586e-88	5.17659e-86	(PTHR24073:SF553 - RAS-RELATED PROTEIN RABA1G
Phvul.005G004400	-4.65495	0.324084	-14.3634	8.77801e-47	5.07526e-45	( 1.3.3.8 - Tetrahydroberberine oxidase / THB oxidase
Phvul.005G070600	-4.64683	0.571139	-8.13608	4.08276e-16	3.64973e-15
Phvul.009G046900	-4.64605	0.757586	-6.1327	8.6399e-10	4.50344e-09	(PF00560//PF07714//PF08263//PF13855 - Leucine Rich Repeat (LRR_1) // Protein tyrosine kinase (Pkinase_Tyr) // Leucine rich repeat N-terminal domain (LRRNT_2) // Leucine rich repeat (LRR_8)
Phvul.006G058700	-4.6426	0.576189	-8.05743	7.79171e-16	6.85544e-15	(PTHR13301//PTHR13301:SF54 - X-BOX TRANSCRIPTION FACTOR-RELATED
Phvul.011G147800	-4.639	0.720935	-6.4347	1.23715e-10	7.01154e-10	No apical meristem (NAM)
Phvul.005G057500	-4.62887	0.30905	-14.9777	1.02647e-50	7.08608e-49	(PTHR31568:SF17 - EXPRESSED PROTEIN
Phvul.011G089500	-4.62486	0.467941	-9.88343	4.91211e-23	7.09523e-22	(PTHR22950:SF319 - GABA TRANSPORTER 1
Phvul.001G112500	-4.62364	0.299362	-15.445	8.15334e-54	6.84118e-52	(PTHR31642:SF57 - SPERMIDINE HYDROXYCINNAMOYL TRANSFERASE
Phvul.002G182500	-4.61979	0.357347	-12.928	3.12775e-38	1.19334e-36	(PF00069//PF13947//PF14380 - Protein kinase domain (Pkinase) // Wall-associated receptor kinase galacturonan-binding (GUB_WAK_bind) // Wall-associated receptor kinase C-terminal (WAK_assoc)
Phvul.005G119200	-4.60889	0.678153	-6.79624	1.07382e-11	6.70639e-11	(PTHR22849:SF0 - WD REPEAT, SAM AND U-BOX DOMAIN-CONTAINING PROTEIN 1
Phvul.007G228600	-4.60731	0.257165	-17.9158	8.88088e-72	1.41008e-69	(PTHR22835//PTHR22835:SF216 - ZINC FINGER FYVE DOMAIN CONTAINING PROTEIN
Phvul.008G105800	-4.59434	0.499286	-9.20183	3.51911e-20	4.19145e-19
Phvul.009G116300	-4.58978	0.684701	-6.70333	2.03719e-11	1.24187e-10	(PTHR22595:SF34 - BASIC ENDOCHITINASE B
Phvul.007G168000	-4.5893	0.301587	-15.2171	2.72152e-52	2.08055e-50	(PTHR27001:SF54 - RECEPTOR-LIKE CYTOPLASMIC KINASE VIA5
Phvul.001G073700	-4.57583	0.284571	-16.0798	3.53796e-58	3.65135e-56	(PTHR11062:SF108 - EXOSTOSIN FAMILY PROTEIN
Phvul.002G184300	-4.57143	0.242068	-18.8849	1.51745e-79	3.22904e-77	( 2.3.1.74 - Naringenin-chalcone synthase / Flavonone synthase
Phvul.004G116500	-4.5696	0.70988	-6.43715	1.21737e-10	6.90891e-10	MYB
Phvul.002G092800	-4.56942	0.258719	-17.6617	8.27396e-70	1.26506e-67	( PF14009 - Domain of unknown function (DUF4228) (DUF4228)
Phvul.008G140800	-4.56487	0.24027	-18.9989	1.74127e-80	3.82357e-78	( 2.4.1.218 - Hydroquinone glucosyltransferase / Hydroquinone:O-glucosyltransferase
Phvul.010G137900	-4.54839	0.41124	-11.0602	1.95676e-28	4.02686e-27	(PTHR31953:SF16 - BETA-FRUCTOFURANOSIDASE, INSOLUBLE ISOENZYME CWINV1-RELATED
Phvul.002G170200	-4.53088	0.726942	-6.2328	4.58184e-10	2.45073e-09	No apical meristem (NAM)
Phvul.002G072100	-4.52843	0.265121	-17.0806	2.06846e-65	2.75452e-63	(PTHR11699:SF180 - ALDEHYDE DEHYDROGENASE FAMILY 2 MEMBER B7, MITOCHONDRIAL
Phvul.009G244100	-4.51866	0.606167	-7.45448	9.0223e-14	6.77197e-13	( PTHR24298:SF61 - CYTOCHROME P450 81D1-RELATED
Phvul.010G096900	-4.51695	0.346172	-13.0483	6.49723e-39	2.60406e-37	PF00646 - F-box domain (F-box)
Phvul.007G260300	-4.51214	0.80862	-5.58005	2.40445e-08	1.07448e-07	(PTHR27007:SF56 - L-TYPE LECTIN-DOMAIN CONTAINING RECEPTOR KINASE S.5-RELATED
Phvul.010G005600	-4.50694	0.720344	-6.25665	3.93336e-10	2.11263e-09
Phvul.001G127600	-4.50688	0.349175	-12.9072	4.09862e-38	1.55514e-36
Phvul.008G012200	-4.50112	0.809601	-5.55967	2.70284e-08	1.20132e-07	( PF04535 - Domain of unknown function (DUF588) (DUF588)
Phvul.010G063900	-4.49019	0.321698	-13.9578	2.82086e-44	1.452e-42	(PTHR21495:SF77 - DIRIGENT PROTEIN 19
Phvul.008G097200	-4.48199	0.270133	-16.5918	7.9941e-62	9.48312e-60	(PTHR10353:SF29 - BETA-GLUCOSIDASE 1-RELATED
Phvul.001G158200	-4.47586	0.929735	-4.81413	1.47845e-06	5.36135e-06
Phvul.007G050400	-4.47499	0.305221	-14.6615	1.13767e-48	7.24771e-47	( PF01657//PF07714 - Salt stress response/antifungal (Stress-antifung) // Protein tyrosine kinase (Pkinase_Tyr)
Phvul.007G109000	-4.46082	0.257059	-17.3533	1.86227e-67	2.63281e-65	(PTHR13683:SF268 - EUKARYOTIC ASPARTYL PROTEASE FAMILY PROTEIN
Phvul.004G159500	-4.45712	0.335866	-13.2705	3.43225e-40	1.47594e-38	PF00067 - Cytochrome P450 (p450)
Phvul.006G074600	-4.44691	0.800803	-5.55307	2.80698e-08	1.24573e-07	WRKY
Phvul.007G170600	-4.4457	0.368498	-12.0644	1.62846e-33	4.68149e-32	(PTHR13774 - PHENAZINE BIOSYNTHESIS PROTEIN
Phvul.007G193700	-4.44194	0.730366	-6.0818	1.18844e-09	6.10517e-09	AP2
Phvul.003G109100	-4.4155	0.632478	-6.98127	2.92529e-12	1.93466e-11	( PF00407 - Pathogenesis-related protein Bet v I family (Bet_v_1)
Phvul.003G126300	-4.41138	0.674256	-6.54259	6.04613e-11	3.5105e-10	(1.5.1.8 - Saccharopine dehydrogenase (NADP(+), L-lysine-forming) / Lysine-ketoglutarate reductase
Phvul.002G038900	-4.40834	0.330313	-13.346	1.25033e-40	5.55012e-39	(PF08541//PF08545 - 3-Oxoacyl-[acyl-carrier-protein (ACP)] synthase III C terminal (ACP_syn_III_C) // 3-Oxoacyl-[acyl-carrier-protein (ACP)] synthase III (ACP_syn_III)
Phvul.001G076700	-4.40435	0.36946	-11.921	9.19506e-33	2.49402e-31	( 3.2.1.21 - Beta-glucosidase / Gentobiase
Phvul.007G276500	-4.40387	0.66808	-6.59183	4.34426e-11	2.56174e-10
Phvul.006G143200	-4.39985	0.294275	-14.9515	1.52365e-50	1.04138e-48	(2.3.1.75 - Long-chain-alcohol O-fatty-acyltransferase / Wax synthase
Phvul.002G038600	-4.39803	0.369379	-11.9065	1.09434e-32	2.94503e-31	( 2.3.1.74 - Naringenin-chalcone synthase / Flavonone synthase
Phvul.001G182300	-4.39285	0.428291	-10.2567	1.10444e-24	1.7563e-23	( 2.4.1.203 - Trans-zeatin O-beta-D-glucosyltransferase / Zeatin O-glucosyltransferase
Phvul.006G176600	-4.39023	0.36612	-11.9912	3.95071e-33	1.10198e-31	(PTHR23315:SF131 - ARMADILLO/BETA-CATENIN-LIKE REPEAT-CONTAINING PROTEIN
Phvul.006G120800	-4.38894	0.380614	-11.5312	9.18508e-31	2.22002e-29	MYB
Phvul.002G318300	-4.3771	0.257862	-16.9746	1.26654e-64	1.63391e-62	(PF00069//PF14380 - Protein kinase domain (Pkinase) // Wall-associated receptor kinase C-terminal (WAK_assoc)
Phvul.009G258700	-4.37255	0.52617	-8.31016	9.55752e-17	8.91445e-16	( PTHR11746//PTHR11746:SF103 - O-METHYLTRANSFERASE
Phvul.001G158300	-4.36394	0.443662	-9.83617	7.86515e-23	1.12505e-21
Phvul.008G229200	-4.36182	0.806369	-5.40921	6.33045e-08	2.69083e-07	( PTHR10795//PTHR10795:SF348 - PROPROTEIN CONVERTASE SUBTILISIN/KEXIN
Phvul.008G015800	-4.35619	0.549396	-7.92905	2.20832e-15	1.88122e-14	(PTHR11732//PTHR11732:SF220 - ALDO/KETO REDUCTASE
Phvul.008G140500	-4.35197	0.919468	-4.73314	2.21075e-06	7.82845e-06	( 2.4.1.218 - Hydroquinone glucosyltransferase / Hydroquinone:O-glucosyltransferase
Phvul.005G032000	-4.35149	0.619949	-7.01911	2.23282e-12	1.49684e-11	(PF00280 - Potato inhibitor I family (potato_inhibit)
Phvul.011G169800	-4.32869	0.224445	-19.2862	7.01185e-83	1.68293e-80	( PF00197 - Trypsin and protease inhibitor (Kunitz_legume)
Phvul.002G055600	-4.32615	0.407082	-10.6272	2.2265e-26	4.00324e-25	(PTHR27002:SF34 - G-TYPE LECTIN S-RECEPTOR-LIKE SERINE/THREONINE-PROTEIN KINASE RLK1
Phvul.008G232700	-4.32372	0.188076	-22.9892	5.97666e-117	3.52469e-114	(PTHR10774//PTHR10774:SF58 - EXTENDED SYNAPTOTAGMIN-RELATED
Phvul.002G039100	-4.30687	0.368728	-11.6803	1.60669e-31	4.05919e-30	( 2.3.1.74 - Naringenin-chalcone synthase / Flavonone synthase
Phvul.007G019100	-4.30587	0.567044	-7.59355	3.11254e-14	2.42438e-13	(PTHR21704 - NIPPED-B-LIKE PROTEIN DELANGIN SCC2-RELATED
Phvul.009G211700	-4.30445	0.245434	-17.5381	7.33132e-69	1.09656e-66
Phvul.007G189000	-4.30168	0.396256	-10.8558	1.87127e-27	3.59971e-26
Phvul.008G129900	-4.29922	0.90906	-4.7293	2.25292e-06	7.97367e-06	(PTHR31062:SF43 - XYLOGLUCAN ENDOTRANSGLUCOSYLASE/HYDROLASE PROTEIN 2-RELATED
Phvul.006G129700	-4.29681	0.237074	-18.1244	2.04717e-73	3.40772e-71	( PTHR31388:SF22 - PEROXIDASE 22-RELATED
Phvul.005G113200	-4.29469	0.62567	-6.86414	6.68912e-12	4.25879e-11	(PTHR31717:SF11 - B-BOX TYPE ZINC FINGER-CONTAINING PROTEIN
Phvul.002G053500	-4.29156	1.18669	-3.61643	0.0002987	0.000768186
Phvul.008G155000	-4.29001	0.329406	-13.0235	8.99813e-39	3.55805e-37	( PTHR24298:SF86 - CYTOCHROME P450 71B21-RELATED
Phvul.010G137800	-4.28811	0.145741	-29.4229	2.8014e-190	9.63729e-187	(PTHR31953:SF16 - BETA-FRUCTOFURANOSIDASE, INSOLUBLE ISOENZYME CWINV1-RELATED
Phvul.009G234900	-4.28787	0.386154	-11.104	1.19916e-28	2.49013e-27
Phvul.011G214400	-4.2844	0.284037	-15.0839	2.06561e-51	1.48042e-49	(PF00069//PF01453 - Protein kinase domain (Pkinase) // D-mannose binding lectin (B_lectin)
Phvul.004G076900	-4.28426	0.359717	-11.9101	1.04844e-32	2.82516e-31	NAC DOMAIN CONTAINING PROTEIN 87
Phvul.008G076600	-4.27515	0.305306	-14.0028	1.49746e-44	7.74665e-43	(PTHR10366:SF425 - BRASSINOSTEROID METABOLIC PATHWAY PROTEIN BEN1
Phvul.003G051900	-4.27257	0.744752	-5.73691	9.64191e-09	4.48847e-08	(PTHR34052:SF1 - AUXIN RESPONSE FACTOR 30-RELATED
Phvul.008G020300	-4.27084	0.600041	-7.11758	1.09836e-12	7.58743e-12	(PTHR33102:SF6 - DVL1-RELATED
Phvul.006G007500	-4.26493	0.572247	-7.45295	9.12735e-14	6.84833e-13	(PTHR13994//PTHR13994:SF15 - NUDIX HYDROLASE RELATED
Phvul.006G207700	-4.26355	0.612345	-6.96266	3.33903e-12	2.19703e-11	PTHR24078 - DNAJ HOMOLOG SUBFAMILY C MEMBER
Phvul.004G021800	-4.25316	0.699089	-6.08386	1.17323e-09	6.03152e-09	KOG0156 - Cytochrome P450 CYP2 subfamily
Phvul.007G077800	-4.25153	0.795321	-5.34567	9.00811e-08	3.76009e-07	( 3.2.1.14 - Chitinase / Poly-beta-glucosaminidase
Phvul.002G022100	-4.2464	0.242736	-17.4939	1.59582e-68	2.31967e-66	(PTHR10992:SF784 - ALPHA-HYDROXYNITRILE LYASE-RELATED
Phvul.005G079600	-4.24618	0.694458	-6.11438	9.69305e-10	5.02447e-09
Phvul.001G226000	-4.2441	0.253454	-16.745	6.15421e-63	7.60653e-61	( PF07887 - Calmodulin binding protein-like (Calmodulin_bind)
Phvul.003G080500	-4.23276	0.43905	-9.64074	5.37979e-22	7.31035e-21	(PF14476 - Petal formation-expressed (Chloroplast_duf)
Phvul.006G194600	-4.22861	0.299903	-14.0999	3.80191e-45	2.02778e-43	(PTHR27002:SF93 - RECEPTOR-LIKE SERINE/THREONINE-PROTEIN KINASE SD1-6-RELATED
Phvul.003G005000	-4.22209	0.463002	-9.11895	7.58591e-20	8.84637e-19
Phvul.002G238400	-4.21797	0.347444	-12.14	6.48349e-34	1.92278e-32	Dof domain, zinc finger (zf-Dof)
Phvul.005G053100	-4.2149	0.598185	-7.04614	1.83949e-12	1.2457e-11	(PTHR11260:SF204 - GLUTATHIONE S-TRANSFERASE U21-RELATED
Phvul.005G038400	-4.21039	0.266034	-15.8265	2.04212e-56	1.97894e-54
Phvul.003G011100	-4.20857	0.629054	-6.69032	2.22679e-11	1.35345e-10
Phvul.007G127800	-4.19909	0.314568	-13.3488	1.20445e-40	5.35797e-39	ETHYLENE-RESPONSIVE TRANSCRIPTION FACTOR
Phvul.002G039000	-4.19081	0.340137	-12.3209	6.98821e-35	2.22255e-33	( 2.3.1.74 - Naringenin-chalcone synthase / Flavonone synthase
Phvul.006G079700	-4.18341	0.274685	-15.2299	2.2402e-52	1.71896e-50	(1.14.13.11 - Trans-cinnamate 4-monooxygenase / Cinnamic acid 4-monooxygenase
Phvul.009G211200	-4.17424	0.654152	-6.38115	1.75762e-10	9.81842e-10	(PTHR32093:SF16 - GENOMIC DNA, CHROMOSOME 3, P1 CLONE:MKA23-RELATED
Phvul.001G145700	-4.17401	0.71954	-5.80095	6.59416e-09	3.12609e-08	( PTHR21495:SF71 - DIRIGENT PROTEIN 1-RELATED
Phvul.009G034100	-4.17132	0.261809	-15.9327	3.75893e-57	3.73019e-55	(PTHR11206//PTHR11206:SF80 - MULTIDRUG RESISTANCE PROTEIN
Phvul.010G040900	-4.17077	0.24814	-16.8082	2.12705e-63	2.66087e-61	(PTHR11566:SF80 - DYNAMIN-RELATED PROTEIN 1C
Phvul.003G080600	-4.1633	0.429443	-9.69465	3.1772e-22	4.3896e-21	(PF14476 - Petal formation-expressed (Chloroplast_duf)
Phvul.007G066300	-4.15985	0.46387	-8.9677	3.02759e-19	3.38896e-18
Phvul.004G098000	-4.15453	0.241178	-17.226	1.69525e-66	2.33108e-64	(PF04554 - Extensin-like region (Extensin_2)
Phvul.008G089300	-4.15451	0.81748	-5.08209	3.73301e-07	1.45191e-06	( PTHR31087:SF11 - PROTEIN LURP-ONE-RELATED 1-RELATED
Phvul.004G077400	-4.13802	1.09384	-3.78302	0.000154937	0.000417664	No apical meristem (NAM) protein (NAM)
Phvul.002G217900	-4.13697	0.412589	-10.0269	1.16141e-23	1.74856e-22	( PF00069//PF08263 - Protein kinase domain (Pkinase) // Leucine rich repeat N-terminal domain (LRRNT_2)
Phvul.003G227400	-4.13601	0.204895	-20.186	1.29855e-90	4.00051e-88	(PTHR10046:SF24 - LON PROTEASE HOMOLOG 2, PEROXISOMAL
Phvul.001G263200	-4.13471	1.12978	-3.65974	0.000252467	0.00065723	( PF11820 - Protein of unknown function (DUF3339) (DUF3339)
Phvul.009G133000	-4.13231	0.931035	-4.43841	9.06269e-06	2.96361e-05	(2) 2.7.11.1 - Non-specific serine/threonine protein kinase / Threonine-specific protein kinase
Phvul.007G107400	-4.13199	0.286884	-14.403	4.95723e-47	2.92349e-45	(PTHR31235:SF11 - PEROXIDASE 21
Phvul.008G140000	-4.12826	0.330867	-12.4771	9.953e-36	3.34049e-34
Phvul.009G053800	-4.12617	0.437034	-9.44131	3.68154e-21	4.73757e-20	(1.4.1.14 - Glutamate synthase (NADH) / NADH-glutamate synthase
Phvul.002G259900	-4.12047	0.405588	-10.1592	3.01412e-24	4.67778e-23	( PF05212 - Protein of unknown function (DUF707) (DUF707)
Phvul.009G024600	-4.11801	0.32705	-12.5914	2.3554e-36	8.18482e-35	(PF10950 - Protein of unknown function (DUF2775) (DUF2775)
Phvul.002G155500	-4.1158	0.2177	-18.9059	1.02042e-79	2.194e-77	( PF00314 - Thaumatin family (Thaumatin)
Phvul.008G057600	-4.1146	0.46048	-8.93547	4.05463e-19	4.49955e-18	(2.1.1.160 - Caffeine synthase / Dimethylxanthine methyltransferase
Phvul.011G150200	-4.11039	0.292544	-14.0505	7.64764e-45	4.01666e-43	(PTHR27002:SF9 - CYSTEINE-RICH RECEPTOR-LIKE PROTEIN KINASE 27-RELATED
Phvul.011G084500	-4.09663	0.452795	-9.04744	1.46361e-19	1.67556e-18	MYB
Phvul.010G000300	-4.08915	0.211016	-19.3784	1.17475e-83	2.85271e-81	(1.14.11.19 - Leucocyanidin oxygenase / Leucoanthocyanidin dioxygenase
Phvul.003G233700	-4.08412	0.354811	-11.5107	1.16527e-30	2.80004e-29	( PF05678 - VQ motif (VQ)
Phvul.009G182300	-4.08125	0.191295	-21.3348	5.39735e-101	2.18444e-98	(1.2.1.19 - Aminobutyraldehyde dehydrogenase / Gamma-guanidinobutyraldehyde dehydrogenase
Phvul.002G047500	-4.07502	0.266268	-15.3042	7.16621e-53	5.66734e-51	(PTHR23024//PTHR23024:SF196 - MEMBER OF 'GDXG' FAMILY OF LIPOLYTIC ENZYMES
Phvul.001G008900	-4.07484	0.818132	-4.98066	6.3368e-07	2.40084e-06	( PTHR24298:SF86 - CYTOCHROME P450 71B21-RELATED
Phvul.009G058900	-4.06871	0.81283	-5.00562	5.56839e-07	2.1265e-06
Phvul.007G008600	-4.06804	0.33721	-12.0638	1.64004e-33	4.70822e-32	(PTHR28039:SF8 - CHALCONE--FLAVONONE ISOMERASE 1
Phvul.002G237700	-4.06793	0.214936	-18.9263	6.93063e-80	1.50584e-77
Phvul.002G242300	-4.06499	0.399059	-10.1864	2.2794e-24	3.5482e-23	(PTHR19139:SF144 - AQUAPORIN NIP1-1-RELATED
Phvul.003G272900	-4.06062	0.259387	-15.6547	3.08745e-55	2.78288e-53	(1.23.1.4 - (-)-lariciresinol reductase / Pinoresinol/lariciresinol reductase
Phvul.007G108400	-4.05905	0.37501	-10.8238	2.65418e-27	5.07268e-26	( PF05553 - Cotton fibre expressed protein (DUF761)
Phvul.005G011100	-4.0582	0.332779	-12.1949	3.31011e-34	1.00182e-32	(PTHR24092:SF74 - PHOSPHOLIPID-TRANSPORTING ATPASE 1
Phvul.008G044900	-4.05496	0.319262	-12.7011	5.83344e-37	2.08679e-35	(PTHR23070:SF44 - AAA-TYPE ATPASE FAMILY PROTEIN-RELATED
Phvul.005G084500	-4.04653	0.661089	-6.12101	9.29846e-10	4.8272e-09	NAC DOMAIN-CONTAINING PROTEIN 19-RELATED
Phvul.004G080200	-4.0436	0.281866	-14.3458	1.13158e-46	6.50611e-45	(1.4.1.2 - Glutamate dehydrogenase / Glutamic dehydrogenase
Phvul.009G154100	-4.04099	0.3053	-13.2361	5.42799e-40	2.29588e-38	(PTHR11785//PTHR11785:SF370 - AMINO ACID TRANSPORTER
Phvul.006G053100	-4.03427	0.934909	-4.31515	1.59495e-05	5.03771e-05	(KOG0192//KOG0198 - Tyrosine kinase specific for activated (GTP-bound) p21cdc42Hs // MEKK and related serine/threonine protein kinases
Phvul.001G259000	-4.02196	0.353686	-11.3716	5.79439e-30	1.3172e-28	(PTHR10836:SF59 - GLYCERALDEHYDE-3-PHOSPHATE DEHYDROGENASE GAPC1, CYTOSOLIC
Phvul.011G194500	-4.02149	0.364708	-11.0266	2.84374e-28	5.78872e-27	( PTHR27002:SF95 - G-TYPE LECTIN S-RECEPTOR-LIKE SERINE/THREONINE-PROTEIN KINASE B120
Phvul.009G258600	-4.01697	0.276932	-14.5052	1.12265e-47	6.79549e-46	( PTHR11746//PTHR11746:SF103 - O-METHYLTRANSFERASE
Phvul.010G117200	-4.01686	0.306556	-13.1032	3.15768e-39	1.27549e-37	HOMEOBOX-LEUCINE ZIPPER PROTEIN ATHB-12-RELATED
Phvul.001G135200	-4.01658	0.247716	-16.2145	3.98555e-59	4.30711e-57	(PF05691 - Raffinose synthase or seed imbibition protein Sip1 (Raffinose_syn)
Phvul.004G069900	-4.0123	0.677474	-5.92244	3.172e-09	1.55667e-08	AP2
Phvul.008G089200	-4.00952	1.08019	-3.71186	0.000205744	0.000543898	( PTHR31087:SF11 - PROTEIN LURP-ONE-RELATED 1-RELATED
Phvul.009G231100	-3.99891	0.222681	-17.958	4.15596e-72	6.70181e-70
Phvul.004G161600	-3.99773	0.25502	-15.6761	2.20342e-55	1.99478e-53	(PTHR11814:SF54 - SULFATE TRANSPORTER 3.5-RELATED
Phvul.011G104200	-3.99561	0.215064	-18.5787	4.77887e-77	9.04959e-75	(PTHR11206//PTHR11206:SF143 - MULTIDRUG RESISTANCE PROTEIN
Phvul.007G052500	-3.99369	0.274014	-14.5748	4.06515e-48	2.53501e-46	( PTHR27002:SF122 - CYSTEINE-RICH RECEPTOR-LIKE PROTEIN KINASE 28-RELATED
Phvul.003G278400	-3.98621	0.429756	-9.2755	1.76791e-20	2.16053e-19	(PTHR24286:SF10 - ABSCISIC ACID 8'-HYDROXYLASE 1-RELATED
Phvul.002G309300	-3.9838	0.796391	-5.00232	5.66451e-07	2.16001e-06	(PTHR22763//PTHR22763:SF87 - RING ZINC FINGER PROTEIN
Phvul.008G187900	-3.98335	0.965627	-4.12514	3.70502e-05	0.000110721
Phvul.009G241900	-3.97717	0.303996	-13.083	4.12079e-39	1.65481e-37	( PF05678 - VQ motif (VQ)
Phvul.008G169800	-3.96778	0.3847	-10.314	6.09384e-25	9.84988e-24
Phvul.008G058700	-3.96742	0.276066	-14.3713	7.83384e-47	4.54209e-45	( PTHR27002:SF122 - CYSTEINE-RICH RECEPTOR-LIKE PROTEIN KINASE 28-RELATED
Phvul.003G122400	-3.96521	0.22505	-17.6192	1.75431e-69	2.66255e-67	(PTHR24221:SF205 - ABC TRANSPORTER B FAMILY MEMBER 11-RELATED
Phvul.007G251200	-3.96419	0.220943	-17.9421	5.53025e-72	8.84883e-70	(PTHR11926:SF276 - UDP-GLUCURONOSYLTRANSFERASE UGT-55-RELATED
Phvul.004G147500	-3.96118	0.416951	-9.50037	2.09149e-21	2.72885e-20	(PTHR22849//PTHR22849:SF9 - WDSAM1 PROTEIN
Phvul.001G201500	-3.95915	0.820227	-4.8269	1.38675e-06	5.04564e-06
Phvul.003G206400	-3.95208	0.367342	-10.7586	5.39898e-27	1.01309e-25	KOG0156 - Cytochrome P450 CYP2 subfamily
Phvul.002G113000	-3.9505	0.317953	-12.4248	1.91716e-35	6.35187e-34	(PTHR22950//PTHR22950:SF233 - AMINO ACID TRANSPORTER
Phvul.004G012500	-3.94254	0.25149	-15.6767	2.18171e-55	1.98382e-53	(PTHR10366:SF388 - CINNAMOYL COA REDUCTASE-LIKE PROTEIN
Phvul.003G009200	-3.93349	0.263017	-14.9553	1.4392e-50	9.8693e-49	PF00067 - Cytochrome P450 (p450)
Phvul.004G049200	-3.92809	0.311607	-12.6059	1.95959e-36	6.86722e-35	(PF03639 - Glycosyl hydrolase family 81 (Glyco_hydro_81)
Phvul.003G072900	-3.92431	0.396718	-9.89194	4.51202e-23	6.53562e-22	(PF13704 - Glycosyl transferase family 2 (Glyco_tranf_2_4)
Phvul.006G001200	-3.92258	0.362382	-10.8244	2.63734e-27	5.04517e-26	(PTHR31568:SF16 - GENOMIC DNA, CHROMOSOME 3, P1 CLONE: MMP21
Phvul.011G051600	-3.90335	0.423123	-9.2251	2.83295e-20	3.41359e-19
Phvul.001G231900	-3.90139	0.585664	-6.66149	2.71073e-11	1.62984e-10
Phvul.008G142900	-3.89761	0.382045	-10.202	1.94306e-24	3.03838e-23	PLATZ transcription factor (PLATZ)
Phvul.008G288700	-3.89348	0.235305	-16.5466	1.695e-61	1.96553e-59	(PTHR13994//PTHR13994:SF15 - NUDIX HYDROLASE RELATED
Phvul.004G051100	-3.88624	0.398347	-9.75593	1.74005e-22	2.44164e-21
Phvul.009G159300	-3.88511	0.281997	-13.7771	3.49985e-43	1.72411e-41	(PTHR11638:SF118 - CHAPERONE PROTEIN CLPD, CHLOROPLASTIC
Phvul.008G121100	-3.88248	0.619645	-6.26564	3.71288e-10	1.99733e-09
Phvul.002G265400	-3.8798	0.223535	-17.3565	1.75999e-67	2.50538e-65	WRKY
Phvul.007G026000	-3.87822	0.486916	-7.96485	1.65425e-15	1.42391e-14	(1.14.13.11 - Trans-cinnamate 4-monooxygenase / Cinnamic acid 4-monooxygenase
Phvul.004G029900	-3.8756	0.400754	-9.67078	4.01311e-22	5.48937e-21	No apical meristem (NAM) protein (NAM)
Phvul.006G177900	-3.87292	1.22855	-3.15245	0.00161909	0.00366442
Phvul.009G184500	-3.87139	0.30748	-12.5907	2.37611e-36	8.2429e-35	(2) 2.7.11.1 - Non-specific serine/threonine protein kinase / Threonine-specific protein kinase
Phvul.004G059800	-3.87125	0.524411	-7.38209	1.55821e-13	1.14745e-12
Phvul.004G025700	-3.86915	0.595453	-6.49782	8.14909e-11	4.69454e-10	(PTHR24093:SF264 - ATPASE 4, PLASMA MEMBRANE-TYPE
Phvul.008G032200	-3.85617	0.23961	-16.0935	2.83277e-58	2.93825e-56	( 2.3.1.115 - Isoflavone-7-O-beta-glucoside 6''-O-malonyltransferase / Flavone/flavonol 7-O-beta-D-glucoside malonyltransferase
Phvul.005G155800	-3.85063	0.291852	-13.1938	9.53002e-40	3.96591e-38	(PTHR22595//PTHR22595:SF61 - CHITINASE-RELATED
Phvul.007G278900	-3.84934	0.219369	-17.5473	6.23602e-69	9.39545e-67	( PTHR23050 - CALCIUM BINDING PROTEIN
Phvul.003G146700	-3.84615	0.508698	-7.56077	4.00678e-14	3.09521e-13	(PTHR11214//PTHR11214:SF141 - BETA-1,3-N-ACETYLGLUCOSAMINYLTRANSFERASE
Phvul.003G244600	-3.84407	0.734885	-5.23084	1.68737e-07	6.82255e-07
Phvul.003G117400	-3.84253	0.852302	-4.50842	6.53125e-06	2.17614e-05	(PTHR31080:SF18 - CELL WALL / VACUOLAR INHIBITOR OF FRUCTOSIDASE 1-RELATED
Phvul.008G123900	-3.84248	0.651735	-5.89577	3.72944e-09	1.81855e-08	(PTHR21136//PTHR21136:SF108 - SNARE PROTEINS
Phvul.006G096400	-3.84085	0.437288	-8.78335	1.58676e-18	1.6874e-17	(PTHR21089//PTHR21089:SF10 - SHIKIMATE DEHYDROGENASE
Phvul.002G276800	-3.83176	0.368761	-10.3909	2.72699e-25	4.51749e-24	( PF02519 - Auxin responsive protein (Auxin_inducible)
Phvul.004G028300	-3.81755	0.467871	-8.15941	3.36672e-16	3.03196e-15	No apical meristem (NAM) protein (NAM)
Phvul.009G164900	-3.81298	0.262461	-14.5278	8.07684e-48	4.93237e-46	(PTHR22814:SF13 - FARNESYLATED PROTEIN 3-RELATED
Phvul.008G224400	-3.81133	0.422454	-9.02187	1.84898e-19	2.1039e-18	(PTHR34953:SF1 - ALPHA/BETA HYDROLASE RELATED PROTEIN
Phvul.002G076600	-3.8099	0.656585	-5.8026	6.52928e-09	3.09676e-08	(3.4.24.23 - Matrilysin / Uterine metalloendopeptidase
Phvul.005G063900	-3.80589	0.3091	-12.3128	7.72819e-35	2.44284e-33	( 1.14.13.173 - 11-oxo-beta-amyrin 30-oxidase / CYP72A154
Phvul.008G077600	-3.80477	0.261806	-14.5328	7.50773e-48	4.59843e-46	(PTHR27002:SF51 - CYSTEINE-RICH RECEPTOR-LIKE PROTEIN KINASE 25-RELATED
Phvul.003G215600	-3.80056	0.334496	-11.3621	6.46083e-30	1.46226e-28
Phvul.007G259400	-3.79491	0.367819	-10.3173	5.8838e-25	9.52529e-24	(PTHR33493:SF2 - LATE EMBRYOGENESIS ABUNDANT PROTEIN 4-5
Phvul.001G130200	-3.78959	0.306387	-12.3686	3.86281e-35	1.26159e-33	(PTHR20961//PTHR20961:SF12 - GLYCOSYLTRANSFERASE
Phvul.001G019200	-3.78752	0.489115	-7.74363	9.66206e-15	7.85175e-14	MYB
Phvul.001G017200	-3.78447	1.14721	-3.29883	0.000970873	0.00228255	( 3.1.3.56 - Inositol-polyphosphate 5-phosphatase / Type I inositol-polyphosphate phosphatase
Phvul.008G192600	-3.78188	0.22246	-17.0002	8.17966e-65	1.06186e-62	(PTHR31100:SF13 - AT-HOOK MOTIF NUCLEAR LOCALIZED PROTEIN 15
Phvul.002G044100	-3.78131	0.206783	-18.2864	1.0627e-74	1.84329e-72	(2.3.1.57 - Diamine N-acetyltransferase / Spermidine N(1)-acetyltransferase
Phvul.005G030800	-3.78049	1.22563	-3.08453	0.00203875	0.00453518	(1.6.5.2//1.6.5.3 - NAD(P)H dehydrogenase (quinone) / Vitamin-K reductase // NADH:ubiquinone reductase (H(+)-translocating) / Ubiquinone reductase
Phvul.011G022400	-3.76608	0.324793	-11.5953	4.35213e-31	1.07198e-29	( 1.1.1.195 - Cinnamyl-alcohol dehydrogenase / CAD
Phvul.010G142400	-3.76526	0.591274	-6.36805	1.91444e-10	1.06627e-09
Phvul.010G006000	-3.76312	0.178533	-21.078	1.26606e-98	4.83941e-96	(PTHR33649:SF4 - PAR1 PROTEIN
Phvul.001G124800	-3.7619	0.298877	-12.5868	2.49605e-36	8.64446e-35	(PTHR10108//PTHR10108:SF692 - METHYLTRANSFERASE
Phvul.002G211600	-3.75904	0.343205	-10.9527	6.44623e-28	1.28062e-26	(PTHR14155//PTHR14155:SF101 - RING FINGER DOMAIN-CONTAINING
Phvul.006G084900	-3.75436	0.71061	-5.28329	1.26882e-07	5.20255e-07	( PF01657 - Salt stress response/antifungal (Stress-antifung)
Phvul.008G174700	-3.75036	0.311974	-12.0214	2.743e-33	7.76656e-32	(PTHR11926//PTHR11926:SF286 - GLUCOSYL/GLUCURONOSYL TRANSFERASES
Phvul.008G274400	-3.74891	0.247345	-15.1566	6.85245e-52	5.06958e-50	(PTHR13903//PTHR13903:SF5 - PIRIN-RELATED
Phvul.010G045000	-3.74411	1.08155	-3.46178	0.000536609	0.00132016
Phvul.009G019900	-3.73613	0.443453	-8.4251	3.60455e-17	3.46053e-16
Phvul.007G273400	-3.72989	0.262125	-14.2295	6.01475e-46	3.35542e-44	MYB
Phvul.008G127500	-3.72888	0.256109	-14.5597	5.0667e-48	3.14059e-46	( 1.14.11.20 - Deacetoxyvindoline 4-hydroxylase / Desacetyoxyvindoline-17-hydroxylase
Phvul.010G044900	-3.72216	0.615282	-6.04952	1.45274e-09	7.37846e-09
Phvul.004G070500	-3.72123	0.236788	-15.7155	1.18512e-55	1.11191e-53	(PTHR24089:SF269 - MITOCHONDRIAL PHOSPHATE CARRIER PROTEIN 3, MITOCHONDRIAL
Phvul.009G152900	-3.71964	0.306616	-12.1313	7.21297e-34	2.1269e-32	(PTHR31719:SF3 - GRAB1-LIKE PROTEIN
Phvul.006G058600	-3.71818	0.144344	-25.7592	2.54197e-146	3.08639e-143	(PTHR13301//PTHR13301:SF54 - X-BOX TRANSCRIPTION FACTOR-RELATED
Phvul.002G062000	-3.70972	0.499761	-7.42298	1.14514e-13	8.54243e-13	(1.1.1.27 - L-lactate dehydrogenase / L-lactic dehydrogenase
Phvul.001G214400	-3.70786	0.318405	-11.6451	2.43023e-31	6.05094e-30	WRKY
Phvul.002G001700	-3.69897	0.45554	-8.11997	4.66301e-16	4.15763e-15	(PTHR31692:SF10 - EXPANSIN-LIKE B1
Phvul.001G100500	-3.69837	0.316982	-11.6675	1.86942e-31	4.7057e-30	NAC DOMAIN CONTAINING PROTEIN 87
Phvul.008G250300	-3.69658	0.361905	-10.2142	1.71247e-24	2.69209e-23
Phvul.007G193400	-3.69422	0.501538	-7.36578	1.76115e-13	1.29045e-12	ETHYLENE-RESPONSIVE TRANSCRIPTION FACTOR
Phvul.002G267800	-3.69362	0.286416	-12.896	4.73957e-38	1.78847e-36	AP2
Phvul.003G011000	-3.69288	0.278747	-13.2481	4.62701e-40	1.97735e-38	(PTHR36346:SF1 - EXPRESSED PROTEIN
Phvul.002G038800	-3.69276	0.939193	-3.93184	8.42964e-05	0.000237494	( 2.3.1.74 - Naringenin-chalcone synthase / Flavonone synthase
Phvul.007G211900	-3.68697	0.991908	-3.71705	0.000201564	0.00053367	MYB
Phvul.003G138200	-3.68313	0.235309	-15.6523	3.20417e-55	2.87553e-53	Homeobox
Phvul.011G096300	-3.68245	0.284598	-12.9391	2.70628e-38	1.03445e-36	( PF12937 - F-box-like (F-box-like)
Phvul.001G194700	-3.68161	0.661488	-5.56564	2.61193e-08	1.16317e-07	(PTHR31415:SF4 - HARPIN-INDUCED PROTEIN-LIKE-RELATED
Phvul.004G088700	-3.68132	1.2566	-2.9296	0.00339402	0.00723942	( PF03004 - Plant transposase (Ptta/En/Spm family) (Transposase_24)
Phvul.009G130600	-3.67806	0.337386	-10.9016	1.13228e-27	2.20835e-26	(PTHR10891//PTHR10891:SF530 - EF-HAND CALCIUM-BINDING DOMAIN CONTAINING PROTEIN
Phvul.003G251000	-3.67769	0.236586	-15.5448	1.72459e-54	1.50835e-52	(PTHR10891:SF568 - CALCIUM-BINDING PROTEIN CML41-RELATED
Phvul.005G007100	-3.67642	0.267569	-13.7401	5.84174e-43	2.84385e-41	(PTHR27000:SF52 - LEUCINE-RICH REPEAT (LRR) FAMILY PROTEIN-RELATED
Phvul.006G020700	-3.67179	0.271429	-13.5276	1.07423e-41	5.01655e-40	(2) 2.7.11.1 - Non-specific serine/threonine protein kinase / Threonine-specific protein kinase
Phvul.001G194800	-3.67056	0.570383	-6.43526	1.23264e-10	6.98792e-10	(PTHR31415:SF4 - HARPIN-INDUCED PROTEIN-LIKE-RELATED
Phvul.005G166500	-3.66567	0.67019	-5.4696	4.51056e-08	1.9547e-07	(PTHR19241:SF246 - ABC TRANSPORTER G FAMILY MEMBER 29
Phvul.006G127300	-3.66407	0.443067	-8.26979	1.34194e-16	1.23988e-15	( PF07712 - Stress up-regulated Nod 19 (SURNod19)
Phvul.003G042700	-3.65609	0.817825	-4.4705	7.80351e-06	2.57592e-05	(PF07168 - Ureide permease (Ureide_permease)
Phvul.003G244000	-3.65432	0.229552	-15.9193	4.65261e-57	4.59495e-55	HEAT STRESS TRANSCRIPTION FACTOR
Phvul.006G176800	-3.65334	0.888503	-4.11179	3.92601e-05	0.000116801	( PTHR12411 - CYSTEINE PROTEASE FAMILY C1-RELATED
Phvul.004G123700	-3.65244	0.322044	-11.3414	8.1804e-30	1.83335e-28	(PTHR23024:SF209 - CARBOXYLESTERASE 9-RELATED
Phvul.010G128800	-3.64891	0.195993	-18.6175	2.31592e-77	4.46755e-75	(PTHR11771:SF38 - LIPOXYGENASE 3, CHLOROPLASTIC-RELATED
Phvul.001G085900	-3.64397	0.8714	-4.18174	2.89283e-05	8.78489e-05	(PTHR16007//PTHR16007:SF14 - EPIDIDYMAL MEMBRANE PROTEIN E9-RELATED
Phvul.008G139900	-3.64253	0.248281	-14.671	9.88825e-49	6.33861e-47
Phvul.004G013400	-3.63795	0.583752	-6.23202	4.60448e-10	2.46157e-09	( PF07816 - Protein of unknown function (DUF1645) (DUF1645)
Phvul.001G229100	-3.62955	0.284133	-12.7741	2.28649e-37	8.33842e-36	(PTHR28620:SF1 - PROTEIN F25B4.8, ISOFORM A
Phvul.009G234500	-3.62109	0.335897	-10.7804	4.26154e-27	8.06255e-26	( KOG0617 - Ras suppressor protein (contains leucine-rich repeats)
Phvul.002G000100	-3.62049	1.23889	-2.92236	0.00347386	0.00739369	(PTHR27002:SF34 - G-TYPE LECTIN S-RECEPTOR-LIKE SERINE/THREONINE-PROTEIN KINASE RLK1
Phvul.009G066400	-3.6184	0.417471	-8.66741	4.42054e-18	4.55993e-17	( PF02458 - Transferase family (Transferase)
Phvul.005G162800	-3.61284	0.640678	-5.63908	1.70959e-08	7.74873e-08
Phvul.008G007900	-3.61074	0.971657	-3.71607	0.000202349	0.000535541	(PTHR27005:SF13 - PROTEIN KINASE-LIKE PROTEIN-RELATED
Phvul.011G044700	-3.60316	0.437203	-8.24138	1.70232e-16	1.56237e-15	(PTHR10366//PTHR10366:SF375 - NAD DEPENDENT EPIMERASE/DEHYDRATASE
Phvul.003G020200	-3.60176	0.923276	-3.90106	9.57718e-05	0.000267826	(PF03171//PF13456//PF14226 - 2OG-Fe(II) oxygenase superfamily (2OG-FeII_Oxy) // Reverse transcriptase-like (RVT_3) // non-haem dioxygenase in morphine synthesis N-terminal (DIOX_N)
Phvul.002G223500	-3.5976	0.328965	-10.9361	7.74501e-28	1.52834e-26
Phvul.003G192000	-3.59183	0.925144	-3.88246	0.000103405	0.000287847	WRKY
Phvul.009G244200	-3.59138	1.01636	-3.53358	0.000409974	0.00103035	( 1.14.13.89 - Isoflavone 2'-hydroxylase / Isoflavone 2'-monooxygenase
Phvul.008G032400	-3.58712	0.24731	-14.5046	1.13357e-47	6.84154e-46	( 2.3.1.115 - Isoflavone-7-O-beta-glucoside 6''-O-malonyltransferase / Flavone/flavonol 7-O-beta-D-glucoside malonyltransferase
Phvul.010G083300	-3.58584	0.319331	-11.2292	2.9303e-29	6.37348e-28	(PTHR33593:SF2 - F5O11.5
Phvul.002G180900	-3.58354	0.656853	-5.45562	4.8803e-08	2.10565e-07	(PTHR32246:SF20 - BON1-ASSOCIATED PROTEIN 1-RELATED
Phvul.008G105700	-3.58251	0.41342	-8.66553	4.49412e-18	4.63121e-17	(PTHR12042:SF18 - ALPHA 1,4-GLYCOSYLTRANSFERASE-LIKE PROTEIN
Phvul.002G265100	-3.5805	0.393921	-9.08939	9.95921e-20	1.15229e-18	( PF05627 - Cleavage site for pathogenic type III effector avirulence factor Avr
Phvul.005G109000	-3.57809	0.223811	-15.9871	1.57212e-57	1.58294e-55	( PF02458 - Transferase family (Transferase)
Phvul.009G032900	-3.57524	0.320823	-11.144	7.66251e-29	1.62051e-27
Phvul.011G194600	-3.57115	0.38548	-9.26416	1.96612e-20	2.39567e-19	(PF01657//PF07714//PF11883 - Salt stress response/antifungal (Stress-antifung) // Protein tyrosine kinase (Pkinase_Tyr) // Domain of unknown function (DUF3403) (DUF3403)
Phvul.006G127400	-3.56782	0.307064	-11.6191	3.29456e-31	8.13432e-30	( PF07712 - Stress up-regulated Nod 19 (SURNod19)
Phvul.002G086900	-3.56618	0.309858	-11.5091	1.18726e-30	2.84957e-29	(PTHR33021:SF55 - BLUE COPPER PROTEIN
Phvul.011G110900	-3.55833	0.509428	-6.98495	2.84966e-12	1.88767e-11	( PF12609 - Wound-induced protein (DUF3774)
Phvul.001G071100	-3.55558	0.337495	-10.5352	5.94626e-26	1.04279e-24	(2) 2.7.11.1 - Non-specific serine/threonine protein kinase / Threonine-specific protein kinase
Phvul.008G034100	-3.55067	0.276048	-12.8625	7.31406e-38	2.73496e-36	(PTHR11926//PTHR11926:SF265 - GLUCOSYL/GLUCURONOSYL TRANSFERASES
Phvul.010G080300	-3.54717	0.397426	-8.92536	4.44262e-19	4.92218e-18	(PTHR31707:SF35 - PECTINESTERASE/PECTINESTERASE INHIBITOR 36-RELATED
Phvul.002G161900	-3.54346	0.309288	-11.4568	2.17374e-30	5.11027e-29	PF00067 - Cytochrome P450 (p450)
Phvul.002G148700	-3.54098	0.432721	-8.18304	2.7676e-16	2.50553e-15	(PTHR13697//PTHR13697:SF21 - PHOSPHOFRUCTOKINASE
Phvul.010G075400	-3.53893	0.317424	-11.1489	7.24924e-29	1.53626e-27	(PTHR11260:SF303 - GLUTATHIONE S-TRANSFERASE U1-RELATED
Phvul.002G222600	-3.53134	0.228699	-15.441	8.67576e-54	7.25006e-52	( PF07887 - Calmodulin binding protein-like (Calmodulin_bind)
Phvul.005G054200	-3.53067	0.343034	-10.2925	7.6174e-25	1.22359e-23	(PTHR11260:SF204 - GLUTATHIONE S-TRANSFERASE U21-RELATED
Phvul.006G148600	-3.52998	0.622145	-5.67388	1.396e-08	6.3905e-08	(PF14476 - Petal formation-expressed (Chloroplast_duf)
Phvul.007G190900	-3.52757	0.495732	-7.11589	1.11192e-12	7.67339e-12	(PTHR23177:SF8 - CRIB DOMAIN-CONTAINING PROTEIN RIC1-RELATED
Phvul.001G124700	-3.5237	0.392557	-8.97629	2.80048e-19	3.14156e-18	(PTHR10108//PTHR10108:SF692 - METHYLTRANSFERASE
Phvul.001G137800	-3.52238	0.601305	-5.85789	4.68778e-09	2.2597e-08	(KOG2971 - RNA-binding protein required for biogenesis of the ribosomal 60S subunit
Phvul.007G181800	-3.52152	0.386419	-9.1132	7.99876e-20	9.31729e-19	PTHR14155 - RING FINGER DOMAIN-CONTAINING
Phvul.009G174400	-3.52081	0.328649	-10.713	8.8477e-27	1.6379e-25	(PTHR10774//PTHR10774:SF94 - EXTENDED SYNAPTOTAGMIN-RELATED
Phvul.001G153200	-3.51954	0.26805	-13.1302	2.21184e-39	9.00485e-38	( PF04570 - zinc-finger of the FCS-type, C2-C2 (zf-FLZ)
Phvul.006G153100	-3.51672	0.289741	-12.1375	6.68618e-34	1.97721e-32	(PTHR13683:SF268 - EUKARYOTIC ASPARTYL PROTEASE FAMILY PROTEIN
Phvul.001G082000	-3.51526	0.179013	-19.6369	7.48112e-86	1.90639e-83	(4.4.1.11 - Methionine gamma-lyase / Methionine lyase
Phvul.011G060300	-3.51414	0.337253	-10.4199	2.01191e-25	3.36531e-24	(PTHR11926:SF102 - GLUCOSYLTRANSFERASE-LIKE PROTEIN-RELATED
Phvul.004G035900	-3.51402	0.244018	-14.4006	5.12749e-47	3.00672e-45	(PTHR11926//PTHR11926:SF289 - GLUCOSYL/GLUCURONOSYL TRANSFERASES
Phvul.006G106100	-3.51376	0.471342	-7.45479	9.00116e-14	6.75856e-13	AP2
Phvul.008G290700	-3.50823	0.307645	-11.4035	4.01551e-30	9.25045e-29	(PTHR33179:SF7 - GENOMIC DNA, CHROMOSOME 3, P1 CLONE:MKA23
Phvul.006G197500	-3.5067	0.273465	-12.8232	1.21544e-37	4.49603e-36	(PTHR10334//PTHR10334:SF200 - CYSTEINE-RICH SECRETORY PROTEIN-RELATED
Phvul.010G066500	-3.50394	0.726258	-4.82465	1.40248e-06	5.10017e-06	( PF00234 - Protease inhibitor/seed storage/LTP family (Tryp_alpha_amyl)
Phvul.003G120400	-3.50266	0.16389	-21.3721	2.42918e-101	1.00281e-98	(PTHR19241//PTHR19241:SF289 - ATP-BINDING CASSETTE TRANSPORTER
Phvul.007G060300	-3.50095	1.01256	-3.45752	0.00054517	0.00133979	(PTHR21091:SF114 - HOMOCYSTEINE S-METHYLTRANSFERASE 3
Phvul.002G026400	-3.4984	0.444894	-7.86344	3.7372e-15	3.12306e-14	(2.5.1.29 - Geranylgeranyl diphosphate synthase / Geranylgeranyl-PP synthetase
Phvul.002G281300	-3.49254	0.43577	-8.01464	1.10456e-15	9.6118e-15	AP2
Phvul.011G102900	-3.49222	0.773991	-4.51196	6.42304e-06	2.14077e-05
Phvul.006G119900	-3.48946	0.409166	-8.52823	1.48598e-17	1.47108e-16	(PTHR10682:SF20 - POLY(A) POLYMERASE
Phvul.002G051000	-3.48857	0.436211	-7.99744	1.27032e-15	1.10125e-14
Phvul.003G290600	-3.48818	0.437483	-7.97329	1.54509e-15	1.33161e-14	(PTHR13301//PTHR13301:SF41 - X-BOX TRANSCRIPTION FACTOR-RELATED
Phvul.002G204500	-3.48503	0.602054	-5.78856	7.0991e-09	3.35085e-08	( KOG1441 - Glucose-6-phosphate/phosphate and phosphoenolpyruvate/phosphate antiporter
Phvul.003G268700	-3.48436	0.613646	-5.67813	1.36178e-08	6.24357e-08	(PTHR10426:SF4 - FI18644P1-RELATED
Phvul.011G084300	-3.48424	0.590663	-5.89886	3.66016e-09	1.78562e-08
Phvul.001G102300	-3.47953	0.195692	-17.7806	9.98868e-71	1.56194e-68	(PTHR22778//PTHR22778:SF22 - OVARIAN CANCER GENE-2 PROTEIN-RELATED
Phvul.007G209000	-3.47931	0.922029	-3.77353	0.000160951	0.000433028	WRKY
Phvul.003G118400	-3.4783	0.270925	-12.8386	9.96146e-38	3.6981e-36	(PF12899 - Alkaline and neutral invertase (Glyco_hydro_100)
Phvul.001G263100	-3.47732	0.666614	-5.21638	1.82451e-07	7.34537e-07	( PF11820 - Protein of unknown function (DUF3339) (DUF3339)
Phvul.002G283700	-3.47016	0.228795	-15.1672	5.83485e-52	4.34791e-50	(PTHR22883:SF80 - PROTEIN S-ACYLTRANSFERASE 5-RELATED
Phvul.008G265300	-3.46888	0.201729	-17.1958	2.85636e-66	3.87883e-64	(PTHR24073:SF515 - GENOMIC DNA, CHROMOSOME 3, P1 CLONE: MSD21
Phvul.002G154600	-3.46798	0.531705	-6.52238	6.91998e-11	4.00116e-10	(PTHR11206:SF127 - MATE EFFLUX FAMILY PROTEIN
Phvul.003G285600	-3.46716	0.344709	-10.0582	8.4525e-24	1.28474e-22	( PF05678 - VQ motif (VQ)
Phvul.003G233200	-3.45772	0.28573	-12.1014	1.03872e-33	3.03685e-32	(PTHR22952//PTHR22952:SF186 - CAMP-RESPONSE ELEMENT BINDING PROTEIN-RELATED
Phvul.005G063200	-3.45646	0.204349	-16.9145	3.51701e-64	4.45366e-62	( 1.14.13.173 - 11-oxo-beta-amyrin 30-oxidase / CYP72A154
Phvul.001G177700	-3.45385	0.274518	-12.5815	2.66993e-36	9.23117e-35	(PTHR10362 - HISTIDINE AMMONIA-LYASE
Phvul.005G079900	-3.45181	1.25117	-2.75888	0.00580007	0.0117753
Phvul.007G276200	-3.45169	0.557387	-6.19263	5.91698e-10	3.12919e-09	( PF00045 - Hemopexin (Hemopexin)
Phvul.011G050600	-3.44563	1.25436	-2.74692	0.00601575	0.0121701	(PTHR31920:SF18 - B3 DOMAIN-CONTAINING PROTEIN REM19-RELATED
Phvul.009G044100	-3.44522	0.407724	-8.44989	2.91577e-17	2.82688e-16
Phvul.001G019300	-3.44494	0.630017	-5.46801	4.55109e-08	1.97117e-07	(PTHR33095:SF7 - AR781
Phvul.007G228300	-3.44457	0.627016	-5.4936	3.93831e-08	1.7168e-07	( 2.5.1.36 - Trihydroxypterocarpan dimethylallyltransferase / Glyceollin synthase
Phvul.005G079800	-3.44411	0.90456	-3.8075	0.00014038	0.000381563
Phvul.008G108900	-3.43474	0.240891	-14.2585	3.96869e-46	2.21999e-44	(KOG0753 - Mitochondrial fatty acid anion carrier protein/Uncoupling protein
Phvul.006G205400	-3.43174	0.168944	-20.3129	9.88543e-92	3.18821e-89	(PTHR32332:SF20 - 2-NITROPROPANE DIOXYGENASE-LIKE PROTEIN
Phvul.003G020300	-3.4264	0.884014	-3.87596	0.000106204	0.000295	(PTHR10209//PTHR10209:SF148 - OXIDOREDUCTASE, 2OG-FE II OXYGENASE FAMILY PROTEIN
Phvul.007G267200	-3.42395	0.294596	-11.6225	3.16683e-31	7.82833e-30	(PTHR19957:SF69 - SYNTAXIN-121-RELATED
Phvul.002G237600	-3.42344	0.145463	-23.5348	1.79863e-122	1.42791e-119	(PTHR22952//PTHR22952:SF182 - CAMP-RESPONSE ELEMENT BINDING PROTEIN-RELATED
Phvul.009G101600	-3.42323	0.492947	-6.94442	3.80013e-12	2.48617e-11
Phvul.009G116700	-3.42294	0.284447	-12.0336	2.36479e-33	6.7141e-32	(PTHR22595:SF34 - BASIC ENDOCHITINASE B
Phvul.007G257200	-3.41966	0.34309	-9.96725	2.12007e-23	3.14823e-22	(PTHR24073:SF578 - RAS-RELATED PROTEIN RABA4D
Phvul.006G179200	-3.41896	0.466248	-7.33291	2.25203e-13	1.63083e-12
Phvul.009G189300	-3.41869	0.328129	-10.4187	2.03654e-25	3.40374e-24	(PTHR19229//PTHR19229:SF127 - ATP-BINDING CASSETTE TRANSPORTER SUBFAMILY A ABCA
Phvul.011G150400	-3.41569	0.201412	-16.9587	1.65836e-64	2.11297e-62	(PTHR27002:SF9 - CYSTEINE-RICH RECEPTOR-LIKE PROTEIN KINASE 27-RELATED
Phvul.002G331800	-3.41329	0.370683	-9.20812	3.31898e-20	3.96453e-19	(PTHR22849//PTHR22849:SF9 - WDSAM1 PROTEIN
Phvul.007G120900	-3.41135	0.443808	-7.68655	1.51157e-14	1.20651e-13	(PTHR31100:SF3 - AT-HOOK MOTIF NUCLEAR LOCALIZED PROTEIN 19-RELATED
Phvul.003G224000	-3.40901	0.474336	-7.18692	6.62705e-13	4.6511e-12	(PTHR31403:SF2 - PHOSPHOLIPASE A1-IBETA2, CHLOROPLASTIC
Phvul.007G067800	-3.40853	0.197331	-17.2732	7.48582e-67	1.04402e-64	HEAT STRESS TRANSCRIPTION FACTOR
Phvul.002G046500	-3.39721	0.27757	-12.2391	1.92165e-34	5.88498e-33	(PF00954//PF01453//PF07714 - S-locus glycoprotein domain (S_locus_glycop) // D-mannose binding lectin (B_lectin) // Protein tyrosine kinase (Pkinase_Tyr)
Phvul.007G128100	-3.39632	0.869951	-3.90403	9.46026e-05	0.0002647	ETHYLENE-RESPONSIVE TRANSCRIPTION FACTOR
Phvul.007G081200	-3.39596	0.267557	-12.6925	6.50998e-37	2.32478e-35
Phvul.011G084300	-3.39223	0.571001	-5.94085	2.83551e-09	1.39618e-08	( PF00501//PF13193 - AMP-binding enzyme (AMP-binding) // AMP-binding enzyme C-terminal domain (AMP-binding_C)
Phvul.004G065900	-3.38876	1.18596	-2.85739	0.00427141	0.00890656	(PTHR34543:SF1 - ABSCISIC ACID (ABA)-DEFICIENT 4 PROTEIN
Phvul.009G078800	-3.38514	0.180203	-18.7851	9.99589e-79	2.04282e-76	(PTHR31223:SF4 - CYTOKININ RIBOSIDE 5'-MONOPHOSPHATE PHOSPHORIBOHYDROLASE LOG8-RELATED
Phvul.011G132300	-3.38167	0.608477	-5.5576	2.73502e-08	1.2151e-07
Phvul.006G096100	-3.36562	1.25665	-2.67824	0.007401	0.0147044
Phvul.004G021300	-3.36411	0.214155	-15.7087	1.31809e-55	1.22553e-53	KOG0156 - Cytochrome P450 CYP2 subfamily
Phvul.004G141200	-3.35679	0.306845	-10.9397	7.44595e-28	1.47356e-26	(PTHR23180:SF262 - ADP-RIBOSYLATION FACTOR GTPASE-ACTIVATING PROTEIN AGD15-RELATED
Phvul.004G026900	-3.35515	0.316782	-10.5913	3.26858e-26	5.83117e-25	(1.13.11.19 - Cysteamine dioxygenase / Persulfurase
Phvul.006G104300	-3.34915	0.565245	-5.92513	3.12042e-09	1.53281e-08	(PTHR17204//PTHR17204:SF30 - PRE-MRNA PROCESSING PROTEIN PRP39-RELATED
Phvul.001G039700	-3.34821	0.446361	-7.50113	6.32685e-14	4.81714e-13	(PTHR11527:SF93 - 17.6 KDA CLASS II HEAT SHOCK PROTEIN-RELATED
Phvul.003G020000	-3.34648	0.69945	-4.78444	1.71461e-06	6.16359e-06	(1.14.20.2 - 2,4-dihydroxy-1,4-benzoxazin-3-one-glucoside dioxygenase / DIBOA-Glc dioxygenase
Phvul.009G182100	-3.34508	0.34806	-9.61064	7.21028e-22	9.70824e-21	(3.2.1.50 - Alpha-N-acetylglucosaminidase / NAG
Phvul.003G137600	-3.33731	0.271333	-12.2997	9.09299e-35	2.85241e-33	( 2.4.1.207 - Xyloglucan:xyloglucosyl transferase / Xyloglucan endotransglycosylase
Phvul.010G089900	-3.33519	0.479127	-6.96097	3.37945e-12	2.22151e-11	(PTHR32246:SF20 - BON1-ASSOCIATED PROTEIN 1-RELATED
Phvul.010G012800	-3.33447	0.290024	-11.4972	1.36227e-30	3.26581e-29	(PTHR24221:SF205 - ABC TRANSPORTER B FAMILY MEMBER 11-RELATED
Phvul.003G146800	-3.33353	0.75022	-4.44341	8.8546e-06	2.89924e-05	( PF05553 - Cotton fibre expressed protein (DUF761)
Phvul.001G177800	-3.33351	0.334642	-9.96144	2.24793e-23	3.33329e-22	(PTHR10362 - HISTIDINE AMMONIA-LYASE
Phvul.007G253200	-3.33031	0.455535	-7.31077	2.65616e-13	1.91364e-12	(PF05691 - Raffinose synthase or seed imbibition protein Sip1 (Raffinose_syn)
Phvul.004G114600	-3.32888	0.225383	-14.7699	2.28991e-49	1.5101e-47	(6.2.1.8 - Oxalate--CoA ligase / Oxalyl-CoA synthetase
Phvul.007G220200	-3.32794	0.360654	-9.22751	2.77e-20	3.34556e-19	(PTHR33083:SF10 - ARABIDOPSIS THALIANA GENOMIC DNA, CHROMOSOME 5, P1 CLONE:MOK16
Phvul.002G022300	-3.32684	0.292553	-11.3718	5.78126e-30	1.31567e-28	(3.1.1.78 - Polyneuridine-aldehyde esterase / Polyneuridine aldehyde esterase
Phvul.004G014800	-3.31387	0.718488	-4.61228	3.98275e-06	1.36445e-05	(PTHR10996//PTHR10996:SF171 - 2-HYDROXYACID DEHYDROGENASE-RELATED
Phvul.003G287900	-3.31301	0.257615	-12.8603	7.5273e-38	2.8096e-36	(2.2.1.7 - 1-deoxy-D-xylulose-5-phosphate synthase / DXP-synthase
Phvul.010G148300	-3.30603	0.178009	-18.5722	5.39416e-77	1.00307e-74	(PTHR24095:SF52 - ACYL-COA SYNTHETASE FAMILY MEMBER 3, MITOCHONDRIAL
Phvul.010G003400	-3.29992	0.328329	-10.0507	9.12581e-24	1.38504e-22
Phvul.006G180200	-3.29887	0.272386	-12.111	9.23711e-34	2.70444e-32	(PF07714//PF13855 - Protein tyrosine kinase (Pkinase_Tyr) // Leucine rich repeat (LRR_8)
Phvul.001G028100	-3.29038	0.385842	-8.52778	1.4918e-17	1.47614e-16	(PTHR35275:SF1 - F14N23.10
Phvul.007G186900	-3.28758	0.264018	-12.4521	1.36199e-35	4.53433e-34
Phvul.009G262900	-3.28127	0.231731	-14.1598	1.62382e-45	8.79719e-44	(PTHR11771:SF38 - LIPOXYGENASE 3, CHLOROPLASTIC-RELATED
Phvul.007G211500	-3.28106	0.379333	-8.64954	5.17065e-18	5.31511e-17	(PF15699 - NPR1 interacting (NPR1_interact)
Phvul.006G023300	-3.28102	0.246566	-13.3068	2.11201e-40	9.29509e-39	(PTHR10209:SF96 - 1-AMINOCYCLOPROPANE-1-CARBOXYLATE OXIDASE-LIKE PROTEIN-RELATED
Phvul.001G221200	-3.28081	0.214435	-15.2998	7.66685e-53	6.04013e-51	(PTHR31238:SF39 - GERMIN-LIKE PROTEIN SUBFAMILY 2 MEMBER 1-RELATED
Phvul.006G023900	-3.27749	0.321069	-10.208	1.82515e-24	2.8605e-23	(PTHR31642:SF6 - HXXXD-TYPE ACYL-TRANSFERASE-RELATED
Phvul.006G196900	-3.27303	0.277219	-11.8066	3.60711e-32	9.49673e-31	(PTHR10334:SF223 - F2J10.6 PROTEIN-RELATED
Phvul.004G049900	-3.2657	0.293312	-11.1339	8.58292e-29	1.80591e-27	(PTHR12385:SF51 - F20H23.27 PROTEIN-RELATED
Phvul.010G054200	-3.26358	1.26331	-2.58335	0.00978472	0.0189373	( PTHR11017//PTHR11017:SF155 - LEUCINE-RICH REPEAT-CONTAINING PROTEIN
Phvul.004G152300	-3.26221	0.316008	-10.3232	5.53602e-25	8.99049e-24	(PTHR11206//PTHR11206:SF173 - MULTIDRUG RESISTANCE PROTEIN
Phvul.006G151500	-3.26191	0.381169	-8.55766	1.15186e-17	1.1508e-16	(PTHR11132:SF112 - GLUCOSE-6-PHOSPHATE/PHOSPHATE TRANSLOCATOR 1, CHLOROPLASTIC-RELATED
Phvul.010G155100	-3.26067	0.197695	-16.4934	4.09187e-61	4.66631e-59
Phvul.007G208000	-3.25966	0.328399	-9.92593	3.21082e-23	4.71998e-22	(PTHR12725//PTHR12725:SF73 - HALOACID DEHALOGENASE-LIKE HYDROLASE
Phvul.003G054200	-3.24913	0.267152	-12.1621	4.94727e-34	1.47781e-32	(PTHR11603 - AAA FAMILY ATPASE
Phvul.006G002700	-3.24368	0.286702	-11.3138	1.12164e-29	2.49212e-28	(PTHR33179:SF7 - GENOMIC DNA, CHROMOSOME 3, P1 CLONE:MKA23
Phvul.002G306000	-3.24179	0.528132	-6.13823	8.3447e-10	4.35837e-09	MYB
Phvul.011G108600	-3.24098	0.248736	-13.0298	8.28086e-39	3.29336e-37	(PTHR10891//PTHR10891:SF585 - EF-HAND CALCIUM-BINDING DOMAIN CONTAINING PROTEIN
Phvul.008G127100	-3.24026	0.246532	-13.1434	1.85764e-39	7.63817e-38	(PTHR27002:SF84 - ATP BINDING / PROTEIN KINASE-RELATED
Phvul.008G113600	-3.23992	0.239794	-13.5112	1.34227e-41	6.22601e-40	(PTHR11260//PTHR11260:SF314 - GLUTATHIONE S-TRANSFERASE, GST, SUPERFAMILY, GST DOMAIN CONTAINING
Phvul.007G207000	-3.23855	0.32687	-9.90774	3.85254e-23	5.60793e-22
Phvul.002G312600	-3.2297	0.486388	-6.64018	3.13302e-11	1.87228e-10	(PTHR11886//PTHR11886:SF47 - DYNEIN LIGHT CHAIN
Phvul.009G003400	-3.22603	0.315059	-10.2394	1.31986e-24	2.086e-23	(PTHR10209:SF107 - 2-OXOGLUTARATE (2OG) AND FE(II)-DEPENDENT OXYGENASE-LIKE PROTEIN-RELATED
Phvul.009G024700	-3.2238	0.313363	-10.2878	8.0009e-25	1.28219e-23	( PF03181 - BURP domain (BURP)
Phvul.008G192200	-3.22199	0.368076	-8.75361	2.06643e-18	2.1784e-17	( PTHR24078:SF177 - PROTEIN DNJ-23-RELATED
Phvul.011G139500	-3.21654	0.308149	-10.4382	1.65862e-25	2.80389e-24	(PF01012 - Electron transfer flavoprotein domain (ETF)
Phvul.008G249500	-3.21478	0.284073	-11.3167	1.08443e-29	2.41203e-28	( 1.11.1.7 - Peroxidase / Lactoperoxidase
Phvul.006G204200	-3.20991	0.200297	-16.0258	8.44555e-58	8.62993e-56	(4.1.99.12 - 3,4-dihydroxy-2-butanone-4-phosphate synthase / L-3,4-dihydroxybutan-2-one-4-phosphate synthase
Phvul.001G120700	-3.20495	0.365521	-8.76817	1.81595e-18	1.92023e-17	(PTHR11802//PTHR11802:SF94 - SERINE PROTEASE FAMILY S10 SERINE CARBOXYPEPTIDASE
Phvul.005G169200	-3.20359	0.630659	-5.07975	3.77935e-07	1.46938e-06	(PTHR15907:SF46 - PROTEIN PLANT CADMIUM RESISTANCE 8
Phvul.002G280000	-3.20073	0.476141	-6.72224	1.78958e-11	1.09708e-10	(PTHR11895:SF73 - AMIDASE FAMILY PROTEIN
Phvul.007G198400	-3.20064	0.211314	-15.1464	8.00834e-52	5.88257e-50	(PTHR32278:SF2 - F-BOX PROTEIN PP2-B13-RELATED
Phvul.002G264600	-3.19961	0.324423	-9.86248	6.05367e-23	8.70759e-22	( PF00504 - Chlorophyll A-B binding protein (Chloroa_b-bind)
Phvul.002G241400	-3.19528	0.219027	-14.5885	3.32374e-48	2.07895e-46	(PTHR11260//PTHR11260:SF233 - GLUTATHIONE S-TRANSFERASE, GST, SUPERFAMILY, GST DOMAIN CONTAINING
Phvul.002G051900	-3.19451	0.55827	-5.72216	1.05179e-08	4.87316e-08	(PTHR33109:SF4 - EPIDERMAL PATTERNING FACTOR-LIKE PROTEIN 5
Phvul.010G155200	-3.19094	0.426613	-7.47971	7.4486e-14	5.63174e-13	(PF13259 - Protein of unknown function (DUF4050) (DUF4050)
Phvul.004G148400	-3.19019	0.402629	-7.9234	2.31101e-15	1.96464e-14
Phvul.009G156300	-3.19006	0.337365	-9.45582	3.20503e-21	4.13569e-20	No apical meristem (NAM) protein (NAM)
Phvul.006G186700	-3.18849	0.298264	-10.6902	1.13175e-26	2.07465e-25	(PTHR11647:SF4 - ALLANTOINASE
Phvul.009G156400	-3.18382	0.238291	-13.361	1.02117e-40	4.57223e-39	(1.2.1.25//1.2.4.4 - 3-methyl-2-oxobutanoate dehydrogenase (2-methylpropanoyl-transferring) / Dehydrogenase, branched chain alpha-keto acid
Phvul.007G161900	-3.18227	0.271551	-11.7189	1.02041e-31	2.60673e-30	(PTHR11260//PTHR11260:SF222 - GLUTATHIONE S-TRANSFERASE, GST, SUPERFAMILY, GST DOMAIN CONTAINING
Phvul.004G175800	-3.18221	0.219159	-14.5201	9.03683e-48	5.50234e-46	( PF00069//PF00560//PF08263//PF13855 - Protein kinase domain (Pkinase) // Leucine Rich Repeat (LRR_1) // Leucine rich repeat N-terminal domain (LRRNT_2) // Leucine rich repeat (LRR_8)
Phvul.005G065700	-3.17867	0.293363	-10.8353	2.34314e-27	4.48653e-26	(PTHR32444:SF13 - COMITIN
Phvul.001G128500	-3.17805	0.227781	-13.9522	3.04998e-44	1.56604e-42	(PTHR32227:SF49 - BETA-1,3-GLUCANASE 1-RELATED
Phvul.007G029800	-3.17773	0.282228	-11.2595	2.07996e-29	4.55275e-28	(PTHR31042:SF10 - CORE-2/I-BRANCHING BETA-1,6-N-ACETYLGLUCOSAMINYLTRANSFERASE-LIKE PROTEIN
Phvul.003G101100	-3.17211	1.09472	-2.89764	0.00375986	0.00793855	(PTHR11615//PTHR11615:SF113 - NITRATE, FROMATE, IRON DEHYDROGENASE
Phvul.001G234700	-3.17004	0.229577	-13.8082	2.27419e-43	1.13385e-41	(1.1.1.206//1.1.1.236 - Tropinone reductase I / Tropinone reductase // Tropinone reductase II / Tropinone reductase
Phvul.006G084800	-3.16948	0.735523	-4.30915	1.6388e-05	5.16436e-05	( PF00069//PF01657 - Protein kinase domain (Pkinase) // Salt stress response/antifungal (Stress-antifung)
Phvul.011G152700	-3.1685	0.309913	-10.2238	1.55081e-24	2.44353e-23	( PF00954//PF01453//PF07714//PF08276 - S-locus glycoprotein domain (S_locus_glycop) // D-mannose binding lectin (B_lectin) // Protein tyrosine kinase (Pkinase_Tyr) // PAN-like domain (PAN_2)
Phvul.007G092400	-3.16765	0.664155	-4.76945	1.84725e-06	6.61046e-06
Phvul.007G044500	-3.16416	0.38836	-8.14748	3.71581e-16	3.33325e-15	(PTHR26374:SF208 - ZINC FINGER PROTEIN AZF3-RELATED
Phvul.010G033700	-3.16283	0.173099	-18.2718	1.38744e-74	2.38651e-72	(4.1.1.97 - 2-oxo-4-hydroxy-4-carboxy-5-ureidoimidazoline decarboxylase / OHCU decarboxylase
Phvul.004G036100	-3.16173	0.297682	-10.6212	2.37566e-26	4.2603e-25	(PTHR11926//PTHR11926:SF289 - GLUCOSYL/GLUCURONOSYL TRANSFERASES
[truncated: 672 more rows]
